# Supplementary material for: Homeostatic Tissue Responses in Skin Biopsies from NOMID Patients with Constitutive Overproduction of IL-1β
Source: PLoS One. 2012 Nov 30;7(11):e49408. doi: 10.1371/journal.pone.0049408 (PMC3511496; doi:10.1371/journal.pone.0049408)
Supplement: Table S4 — Residual subclinical disease profile in post-NL skin. (XLS) [file pone.0049408.s013.xls]

## Sheet: RGDP_NOMID_LSvsN
NOMID residual subclinical disease profile
LSvsN	log2-fold change between LS and N
PostvsLS	log2-fold change between Post (week 12) and LS (week 0)
%improv.	Improvement at week 12
	Symbol	GeneName	LSvsN	PostvsLS	LSvsNL	%improv.	ENTREZ	OMIM	ChromLoc
8155359	CNTNAP3 /// CNTNAP3B	contactin associated protein-like 3 /// contactin associated protein-like 3B	-1.11	2.07	0	186.88	NA	NA
8155540	CNTNAP3 /// CNTNAP3B	contactin associated protein-like 3 /// contactin associated protein-like 3B	-1.28	2.29	0	178.9	NA	NA
8161460	CNTNAP3 /// CNTNAP3B	contactin associated protein-like 3 /// contactin associated protein-like 3B	-1.28	2.29	0	178.9	NA	NA
8045341	FLJ16779	hypothetical LOC100192386	-1.12	1.78	0	158.7	100130315	NA	20
8053797	LOC400986	protein immuno-reactive with anti-PTH polyclonal antibodies	-1.25	1.91	-1	152.94	NA	NA
7974902	RHOJ	ras homolog gene family, member J	-1.23	1.86	-1	150.86	57381	607653	14
7920201	SPRR2B	small proline-rich protein 2B	1.22	-1.84	0	150.79	6701	182268	1
8101957	EMCN	endomucin	-1.63	2.41	-1	147.5	51705	608350	4
8021183	SCARNA17	small Cajal body-specific RNA 17	-1.82	2.63	-1	144.18	677769	NA	18
8049530	LRRFIP1	leucine rich repeat (in FLII) interacting protein 1	-1.17	1.69	-1	143.91	9208	603256	2, 2, 2
8144315	ARHGEF10	Rho guanine nucleotide exchange factor (GEF) 10	-1.5	2.14	-1	142.44	9639	608136, 608236	8
8171359	GPM6B	glycoprotein M6B	-1.02	1.45	-1	142.08	2824	300051	X, X, X
8102532	PDE5A	phosphodiesterase 5A, cGMP-specific	-1.06	1.5	0	141.99	8654	603310	4, 4, 4
7919580	LOC440570	LOC440570	-1.06	1.5	0	141.31	440570	NA
7919596	LOC440570	LOC440570	-1.06	1.5	0	141.31	440570	NA
8144281	ARHGEF10	Rho guanine nucleotide exchange factor (GEF) 10	-1.01	1.41	0	139.95	9639	608136, 608236	8
8068651	PCP4	Purkinje cell protein 4	-1.57	2.17	-1	138.57	5121	601629	21
7903407	AMY2B	amylase, alpha 2B (pancreatic)	-1.28	1.77	0	138.01	280	104660	1
8099524	LDB2	LIM domain binding 2	-1.21	1.65	0	136.91	9079	603450	4
8081590	PHLDB2	pleckstrin homology-like domain, family B, member 2	-1.1	1.49	-1	135.4	90102	610298	3, 3, 3
7923798	NUCKS1	nuclear casein kinase and cyclin-dependent kinase substrate 1	-1.14	1.54	-1	135.14	64710	611912	1
7937772	IGF2	insulin-like growth factor 2 (somatomedin A)	-1.97	2.66	-1	134.74	3481	147470	11, 11, 11
7917182	ELTD1	EGF, latrophilin and seven transmembrane domain containing 1	-1.36	1.83	-1	134.62	64123	NA	1
8101322	MOP-1	MOP-1	-1.17	1.56	-1	133.33	643616	NA
8113504	C5orf13	chromosome 5 open reading frame 13	-1.52	2.02	0	133.29	9315	607332	5, 5, 5, 5, 5, 5, 5, 5, 5
7934906	ACTA2	actin, alpha 2, smooth muscle, aorta	-1.77	2.35	-1	133.16	59	102620, 611788	10, 10
8008074	CDK5RAP3	CDK5 regulatory subunit associated protein 3	-1.01	1.35	-1	132.89	80279	608202	17
7973384	PABPN1	poly(A) binding protein, nuclear 1	-1.11	1.47	-1	132.32	8106	164300, 602279	14
7998174	LUC7L	LUC7-like (S. cerevisiae)	-1.08	1.42	-1	131.95	55692	607782	16, 16
8156164	LOC389765	similar to KIF27C	-1.55	2.04	-1	131.04	389765	NA
8046099	NOSTRIN	nitric oxide synthase trafficker	-1.27	1.66	-1	130.44	115677	607496	2, 2
8141843	RASA4 /// LOC100286937	RAS p21 protein activator 4 /// similar to HSPC047 protein	-1.04	1.36	0	130.01	NA	NA
7936322	GPAM	glycerol-3-phosphate acyltransferase, mitochondrial	-1.73	2.24	-1	129.38	57678	602395	10
8075635	TIMP3	TIMP metallopeptidase inhibitor 3	-2.41	3.11	-1	129.3	7078	136900, 188826	22
8129497	EPB41L2	erythrocyte membrane protein band 4.1-like 2	-1.39	1.79	-1	129.05	2037	603237	6, 6
8047161	OBFC2A	oligonucleotide/oligosaccharide-binding fold containing 2A	-1.29	1.67	-1	129.01	64859	612103	2, 2
8046922	COL3A1	collagen, type III, alpha 1	-1.12	1.44	0	128.77	1281	120180, 130020, 130050	2
8007023	MSL1	male-specific lethal 1 homolog (Drosophila)	-1.28	1.64	-1	128.58	339287	NA	17
8059905	COL6A3	collagen, type VI, alpha 3	-1.36	1.74	-1	128.55	1293	120250, 158810, 254090	2
8090193	HEG1	HEG homolog 1 (zebrafish)	-1.11	1.43	-1	127.92	57493	NA	3
7972828	ANKRD10	ankyrin repeat domain 10	-1.04	1.33	0	127.47	55608	NA	13
7929816	SCD	stearoyl-CoA desaturase (delta-9-desaturase)	-1.29	1.64	-1	126.75	6319	604031	10
8002333	LOC641298	SMG1 homolog, phosphatidylinositol 3-kinase-related kinase pseudogene	-1.25	1.58	0	126.54	641298	NA	16
8089261	CBLB	Cas-Br-M (murine) ecotropic retroviral transforming sequence b	-1.48	1.87	-1	126.37	868	604491	3
8082100	PARP14	poly (ADP-ribose) polymerase family, member 14	-1.34	1.69	0	126.27	54625	610028	3
7924549	C20orf69	chromosome 20 open reading frame 69	-1.1	1.39	0	126.01	140849	NA
8049963	LOC728323	hypothetical LOC728323	-1.1	1.39	0	126.01	728323	NA	2
8177669	GUSBL1	glucuronidase, beta-like 1	-1.05	1.32	-1	125.75	387036	NA	6
8054054	ANKRD36B	ankyrin repeat domain 36B	-1.32	1.65	0	125.59	57730	NA	2
8171921	DMD	dystrophin	-1.28	1.61	-1	125.53	1756	300376, 300377, 302045, 310200	X, X, X, X, X, X, X, X, X, X
8145954	TACC1	transforming, acidic coiled-coil containing protein 1	-1.31	1.64	-1	125.44	6867	605301	8
8049961	LOC728323	hypothetical LOC728323	-2.15	2.68	-1	124.93	728323	NA	2
7951030	SNORD6	small nucleolar RNA, C/D box 6	-1.28	1.59	0	124.31	692075	NA	11
7999674	MYH11	myosin, heavy chain 11, smooth muscle	-1.75	2.18	-1	124.16	4629	132900, 160745	16
8128991	LAMA4	laminin, alpha 4	-1.56	1.94	-1	124.11	3910	600133	6, 6
7927231	AGAP8	ArfGAP with GTPase domain, ankyrin repeat and PH domain 8	-1.05	1.3	-1	123.7	728404	NA	10
7978586	CFL2	cofilin 2 (muscle)	-1.14	1.4	0	123.42	1073	601443, 610687	14, 14
8079842	RBM6	RNA binding motif protein 6	-1.35	1.66	-1	123.08	10180	606886	3
8091778	SCARNA7	small Cajal body-specific RNA 7	-2.31	2.84	-1	123.04	677767	NA	3
7902495	NEXN	nexilin (F actin binding protein)	-1.5	1.85	-1	122.95	91624	NA	1
8121312	C6orf203	chromosome 6 open reading frame 203	-1.07	1.32	-1	122.86	51250	NA	6
7971653	DLEU2	deleted in lymphocytic leukemia 2 (non-protein coding)	-1.25	1.54	0	122.8	8847	605766	13
8176865	C20orf69	chromosome 20 open reading frame 69	-1.06	1.3	-1	122.65	140849	NA
8177460	C20orf69	chromosome 20 open reading frame 69	-1.06	1.3	-1	122.65	140849	NA
7903188	PTBP2	polypyrimidine tract binding protein 2	-1.44	1.76	0	122.23	58155	608449	1
8161906	GNAQ	guanine nucleotide binding protein (G protein), q polypeptide	-1.25	1.53	0	122.22	2776	600998	9
8042195	AHSA2	AHA1, activator of heat shock 90kDa protein ATPase homolog 2 (yeast)	-1.99	2.42	-1	121.83	130872	NA	2
8008493	CROP	cisplatin resistance-associated overexpressed protein	-1.29	1.57	0	121.76	51747	609434	17
8068361	SLC5A3	solute carrier family 5 (sodium/myo-inositol cotransporter), member 3	-1.22	1.47	-1	121.26	6526	600444	21
7901993	CACHD1	cache domain containing 1	-1.02	1.23	0	121.08	57685	NA	1
8097080	SYNPO2	synaptopodin 2	-1.58	1.9	-1	120.54	171024	NA	4, 4
7961546	EPS8	epidermal growth factor receptor pathway substrate 8	-1.24	1.49	0	120.47	2059	600206	12
7921916	RGS5	regulator of G-protein signaling 5	-1.63	1.96	0	120.45	8490	145500, 603276	1
8030831	ZNF175	zinc finger protein 175	-1.03	1.24	0	120.13	7728	601139	19
8155487	KGFLP1	keratinocyte growth factor-like protein 1	-1.18	1.42	-1	120	387628	NA	9, 9
8161423	KGFLP1	keratinocyte growth factor-like protein 1	-1.18	1.42	-1	120	387628	NA	9, 9
8161455	KGFLP1	keratinocyte growth factor-like protein 1	-1.18	1.42	-1	120	387628	NA	9, 9
8057700	ORMDL1	ORM1-like 1 (S. cerevisiae)	-1.19	1.42	0	119.56	94101	610073	2
8077612	TTLL3	tubulin tyrosine ligase-like family, member 3	-1.16	1.38	0	119.56	26140	NA	3
8115543	EBF1	early B-cell factor 1	-1.37	1.63	-1	119.39	1879	164343	5
8001748	SNORA50	small nucleolar RNA, H/ACA box 50	-1.85	2.21	-1	119.33	677830	NA	16
8097064	C20orf69	chromosome 20 open reading frame 69	-1.11	1.32	0	119.01	140849	NA
8091546	TMEM14E	transmembrane protein 14E	-1.09	1.29	0	118.65	645843	NA	3
8149071	ANGPT2	angiopoietin 2	-1.17	1.39	0	118.45	285	601922	8
8155770	SMC5	structural maintenance of chromosomes 5	-1.31	1.56	0	118.42	23137	609386	9
8091446	PFN2	profilin 2	-1.24	1.47	0	118.29	5217	176590	3
7978653	GARNL1	GTPase activating Rap/RanGAP domain-like 1	-1.16	1.37	0	118.26	253959	608884	14
7981978	SNRPN	small nuclear ribonucleoprotein polypeptide N	1.08	-1.28	0	118.16	6638	176270, 182279	15, 15, 15
7904999	NBPF16	neuroblastoma breakpoint family, member 16	-1.01	1.19	0	118.13	728936	NA	1, 1
7927552	AGAP6	ArfGAP with GTPase domain, ankyrin repeat and PH domain 6	-1.14	1.35	-1	117.87	414189	NA	10
7903753	GSTM2	glutathione S-transferase mu 2 (muscle)	-1.44	1.7	-1	117.77	2946	138380	1, 1
7960947	A2M	alpha-2-macroglobulin	-1.7	1.99	-1	117.47	2	103950, 104300	12
8145669	RBPMS	RNA binding protein with multiple splicing	-1.44	1.7	-1	117.42	11030	601558	8, 8
8146756	CSPP1	centrosome and spindle pole associated protein 1	-1.07	1.25	0	117.33	79848	611654	8
8089701	ZBTB20	zinc finger and BTB domain containing 20	-1.44	1.68	-1	117.33	26137	606025	3
8138202	ICA1	islet cell autoantigen 1, 69kDa	-1	1.18	-1	117.23	3382	147625	7, 7, 7
8117435	BTN3A2	butyrophilin, subfamily 3, member A2	-1	1.17	0	117.15	11118	NA	6
7934451	AGAP7	ArfGAP with GTPase domain, ankyrin repeat and PH domain 7	-1.24	1.44	-1	116.6	653268	NA	10
8054064	ANKRD36B	ankyrin repeat domain 36B	-1.22	1.42	0	116.57	57730	NA	2
8072626	TIMP3	TIMP metallopeptidase inhibitor 3	-1.26	1.47	-1	116.55	7078	136900, 188826	22
8000156	LOC641298	SMG1 homolog, phosphatidylinositol 3-kinase-related kinase pseudogene	-1.38	1.6	0	116.51	641298	NA	16
8017736	CCDC46	coiled-coil domain containing 46	-1.03	1.2	0	116.48	201134	NA	17, 17
8133754	PMS2L11	postmeiotic segregation increased 2-like 11 pseudogene	-1	1.17	0	116.46	441263	NA	7
7938035	TRIM22	tripartite motif-containing 22	-1.12	1.3	0	116.35	10346	606559	11
8116227	CLK4	CDC-like kinase 4	-1.95	2.26	-1	116.15	57396	607969	5
7986701	HERC2P2	hect domain and RLD 2 pseudogene 2	-1.04	1.2	0	116.07	400322	NA	15
7933427	AGAP8	ArfGAP with GTPase domain, ankyrin repeat and PH domain 8	-1.13	1.31	-1	116.02	728404	NA	10
8016898	SFRS1	splicing factor, arginine/serine-rich 1	-1.21	1.4	-1	116	6426	600812	17
7971124	UFM1	ubiquitin-fold modifier 1	-1.49	1.72	-1	115.81	NA	NA
7982154	HERC2P2	hect domain and RLD 2 pseudogene 2	-1.04	1.2	0	115.65	400322	NA	15
8134263	COL1A2	collagen, type I, alpha 2	-1.02	1.18	0	115.32	1278	120160, 130060, 166220, 166710, 225320, 259420	7
8043697	ANKRD36B	ankyrin repeat domain 36B	-1.62	1.86	0	115.18	57730	NA	2
8169419	ALG13	asparagine-linked glycosylation 13 homolog (S. cerevisiae)	-1.29	1.48	0	115.04	79868	NA	X
7943160	SCARNA9	small Cajal body-specific RNA 9	-1.23	1.41	-1	115	619383	NA	11
8098439	EPCAM	epithelial cell adhesion molecule	-2.77	3.18	-1	114.8	NA	NA
8114326	FAM13B	family with sequence similarity 13, member B	-1.34	1.53	0	114.62	51306	609371	5
8102751	SCLT1	sodium channel and clathrin linker 1	-1.2	1.37	0	114.54	132320	611399	4
7933252	AGAP8	ArfGAP with GTPase domain, ankyrin repeat and PH domain 8	-1.39	1.59	-1	114.53	728404	NA	10
8166469	SAT1	spermidine/spermine N1-acetyltransferase 1	-2.07	2.37	-1	114.39	6303	308800, 313020	X
7933405	AGAP8	ArfGAP with GTPase domain, ankyrin repeat and PH domain 8	-1.23	1.4	-1	114.37	728404	NA	10
7902553	IFI44	interferon-induced protein 44	-1	1.15	0	114.35	10561	610468	1
8139212	GLI3	GLI family zinc finger 3	-1.02	1.16	0	114.25	2737	146510, 165240, 174200, 174700, 175700, 200990, 241800	7
7904574	NBPF16	neuroblastoma breakpoint family, member 16	-1.09	1.25	0	113.97	728936	NA	1, 1
8094638	WDR19	WD repeat domain 19	-1.27	1.44	0	113.93	57728	608151	4
8015337	KRT15	keratin 15	-1.16	1.32	0	113.7	3866	148030	17
8095187	CEP135	centrosomal protein 135kDa	-1.09	1.24	0	113.55	9662	611423	4
8089627	CCDC52	coiled-coil domain containing 52	-1.47	1.67	-1	113.45	152185	NA	3
8067839	KGFLP1 /// FGF7	keratinocyte growth factor-like protein 1 /// fibroblast growth factor 7 (keratinocyte growth factor)	-1.76	2	-1	113.41	NA	NA
7910752	MTR	5-methyltetrahydrofolate-homocysteine methyltransferase	-1.56	1.76	-1	113.31	4548	119530, 156570, 190685, 250940, 601634	1
8000192	RRN3	RRN3 RNA polymerase I transcription factor homolog (S. cerevisiae)	-1.28	1.45	0	113.23	54700	605121	16
8084742	LPP	LIM domain containing preferred translocation partner in lipoma	-1.39	1.57	-1	113.04	4026	600700, 601626	3
7926368	VIM	vimentin	-1.08	1.22	-1	112.89	7431	193060	10
8018006	ABCA10	ATP-binding cassette, sub-family A (ABC1), member 10	-1.99	2.24	0	112.88	10349	612508	17
8045860	PKP4	plakophilin 4	-1.59	1.79	-1	112.86	8502	604276	2
7950796	CREBZF	CREB/ATF bZIP transcription factor	-1.46	1.65	-1	112.8	58487	606444	11
7931977	ITIH5	inter-alpha (globulin) inhibitor H5	-1.02	1.14	-1	112.61	80760	609783	10, 10, 10
8042066	CCDC104	coiled-coil domain containing 104	-1.01	1.14	0	112.43	112942	NA	2
7947624	PHF21A	PHD finger protein 21A	-1.07	1.2	0	112.42	51317	608325	11
7933574	AGAP7	ArfGAP with GTPase domain, ankyrin repeat and PH domain 7	-1.32	1.48	-1	112.1	653268	NA	10
8172022	TMEM47	transmembrane protein 47	-1.47	1.65	-1	112.06	83604	300698	X
8154285	MLANA	melan-A	-1.11	1.25	0	112.03	2315	605513	9
8001402	CHD9	chromodomain helicase DNA binding protein 9	-1.04	1.16	0	111.98	NA	NA
8101728	FAM13A	family with sequence similarity 13, member A	-1.07	1.2	0	111.91	10144	NA	4, 4
8077528	SETD5	SET domain containing 5	-1.22	1.37	0	111.89	55209	NA	3
8157105	ZNF462	zinc finger protein 462	-1.02	1.14	0	111.8	58499	NA	9
8019988	PTPRM	protein tyrosine phosphatase, receptor type, M	-1.48	1.65	-1	111.73	5797	176888	18
8046680	PLEKHA3	pleckstrin homology domain containing, family A (phosphoinositide binding specific) member 3	-1.24	1.39	0	111.58	65977	607774	2
7898988	CLIC4	chloride intracellular channel 4	-1.18	1.31	0	111.47	25932	606536	1
8053834	ANKRD36B	ankyrin repeat domain 36B	-2.28	2.54	-1	111.41	57730	NA	2
8052845	TIA1	TIA1 cytotoxic granule-associated RNA binding protein	-1.81	2.01	-1	111.27	7072	603518	2
7953765	RIMKLB	ribosomal modification protein rimK-like family member B	-2.16	2.41	-1	111.26	57494	NA	12
8121729	PLN	phospholamban	-1.49	1.66	0	111.22	5350	172405, 609909	6
7933290	BMS1P5	BMS1 pseudogene 5	-1.05	1.17	0	111.19	399761	NA	10
8041644	PLEKHH2	pleckstrin homology domain containing, family H (with MyTH4 domain) member 2	-1.7	1.89	0	111.09	130271	NA	2
8177674	GTF2H2	general transcription factor IIH, polypeptide 2, 44kDa	-1.28	1.42	-1	110.84	2966	601748	5, 5, 5_h2_hap1, 5_h2_hap1
7963750	CBX5	chromobox homolog 5 (HP1 alpha homolog, Drosophila)	-1.61	1.78	-1	110.74	23468	604478	12, 12, 12
7981943	PAR5	Prader-Willi/Angelman syndrome-5	-3.35	3.71	-1	110.7	8123	600162	15
8101659	SPARCL1	SPARC-like 1 (hevin)	-2.33	2.57	-1	110.57	8404	606041	4
8156601	C9orf102	chromosome 9 open reading frame 102	-1.11	1.23	0	110.53	375748	NA	9
7972723	ARGLU1	arginine and glutamate rich 1	-1.35	1.49	0	110.52	55082	NA	13
8173665	MAGEE2	melanoma antigen family E, 2	1.02	-1.12	1	110.37	139599	300760	X
7925531	AKT3	v-akt murine thymoma viral oncogene homolog 3 (protein kinase B, gamma)	-1.77	1.95	-1	110.32	10000	611223	1, 1
8112564	GUSBL1	glucuronidase, beta-like 1	-1.38	1.52	-1	110.32	387036	NA	6
8133914	DMTF1	cyclin D binding myb-like transcription factor 1	-2.22	2.44	-1	110.22	9988	608491	7, 7
8091658	CCNL1	cyclin L1	-1.34	1.47	-1	110.16	57018	NA	3
7986569	LOC440248	hect domain and RLD 2 pseudogene	-1.21	1.33	-1	110.12	440248	NA
8086538	LOC644714	hypothetical protein LOC644714	-1.16	1.27	0	109.95	644714	NA
8060813	MCM8	minichromosome maintenance complex component 8	-1.31	1.44	-1	109.91	84515	608187	20
8076511	RPL5	ribosomal protein L5	-1.13	1.24	-1	109.89	6125	603634, 612561	1
8112469	SMA4	glucuronidase, beta pseudogene	-1.37	1.5	-1	109.89	11039	NA
8079079	NKTR	natural killer-tumor recognition sequence	-1.61	1.76	0	109.69	4820	161565	3
7961900	ITPR2	inositol 1,4,5-triphosphate receptor, type 2	-1.95	2.14	-1	109.66	3709	600144	12
8078330	RBMS3	RNA binding motif, single stranded interacting protein	-1.26	1.38	0	109.51	27303	605786	3, 3
7961710	ABCC9	ATP-binding cassette, sub-family C (CFTR/MRP), member 9	-1.5	1.65	0	109.47	10060	601439, 608569	12, 12
8152522	ENPP2	ectonucleotide pyrophosphatase/phosphodiesterase 2	-2.36	2.58	-1	109.46	5168	601060	8, 8
7969153	TRIM13	tripartite motif-containing 13	-1.19	1.31	0	109.23	10206	605661	13
7923974	hsa-mir-29c /// EU154352	hsa-mir-29c /// EU154352	-2.76	3.02	-1	109.15	NA	NA
7932637	ANKRD26	ankyrin repeat domain 26	-1.03	1.13	0	109.07	22852	610855	10
7989885	LOC646358	DnaJ (Hsp40) homolog, subfamily B, member 14 pseudogene	-1.05	1.15	0	109	646358	NA
7971780	NEK3	NIMA (never in mitosis gene a)-related kinase 3	-1.1	1.2	0	108.97	4752	604044	13, 13
8138670	HNRNPA2B1	heterogeneous nuclear ribonucleoprotein A2/B1	-1.15	1.25	0	108.85	3181	600124	7
8084128	TTC14	tetratricopeptide repeat domain 14	-1.93	2.1	-1	108.8	151613	NA	3
7927353	AGAP8	ArfGAP with GTPase domain, ankyrin repeat and PH domain 8	-1.48	1.6	-1	108.77	728404	NA	10
7933331	AGAP8	ArfGAP with GTPase domain, ankyrin repeat and PH domain 8	-1.48	1.6	-1	108.77	728404	NA	10
8161520	PGM5P2	phosphoglucomutase 5 pseudogene 2	-1.01	1.1	0	108.69	595135	NA	9
7946559	GNG10	guanine nucleotide binding protein (G protein), gamma 10	-1.44	1.56	-1	108.67	2790	604389	9
7985662	PDE8A	phosphodiesterase 8A	-1.13	1.23	0	108.58	5151	602972	15
8105918	GTF2H2	general transcription factor IIH, polypeptide 2, 44kDa	-1.31	1.42	-1	108.51	2966	601748	5, 5, 5_h2_hap1, 5_h2_hap1
8066303	CHD6	chromodomain helicase DNA binding protein 6	-1.57	1.7	-1	108.46	84181	NA	20
8105970	GTF2H2	general transcription factor IIH, polypeptide 2, 44kDa	-1.59	1.71	-1	107.94	2966	601748	5, 5, 5_h2_hap1, 5_h2_hap1
7935968	LDB1	LIM domain binding 1	-1.67	1.81	-1	107.79	8861	603451	10, 10
8049528	LRRFIP1	leucine rich repeat (in FLII) interacting protein 1	-1.05	1.13	0	107.7	9208	603256	2, 2, 2
7935188	SORBS1	sorbin and SH3 domain containing 1	-1.5	1.61	-1	107.68	10580	605264	10, 10
8055624	ZEB2	zinc finger E-box binding homeobox 2	-2.1	2.26	-1	107.55	9839	235730, 605802	2
7938154	ILK	integrin-linked kinase	-1.4	1.5	-1	107.54	3611	602366	11, 11
8002322	PDXDC2	pyridoxal-dependent decarboxylase domain containing 2	-1.12	1.21	0	107.46	283970	NA	16
8082827	CEP63	centrosomal protein 63kDa	-1.03	1.1	0	107.36	80254	NA	3, 3, 3, 3
8075910	RAC2	ras-related C3 botulinum toxin substrate 2 (rho family, small GTP binding protein Rac2)	1.03	-1.1	0	107.22	5880	602049, 608203	22
7903092	FNBP1L	formin binding protein 1-like	-2.2	2.36	-1	107.12	54874	608848	1
8000823	LOC641298	SMG1 homolog, phosphatidylinositol 3-kinase-related kinase pseudogene	-1.6	1.72	0	107.09	641298	NA	16
7932966	ITGB1	integrin, beta 1 (fibronectin receptor, beta polypeptide, antigen CD29 includes MDF2, MSK12)	-1.83	1.96	-1	107.08	3688	135630	10, 10, 10, 10
8081808	LOC100128175	similar to PRO2591	-1.44	1.55	0	107	NA	NA
8112538	GTF2H2	general transcription factor IIH, polypeptide 2, 44kDa	-1.32	1.41	-1	106.88	2966	601748	5, 5, 5_h2_hap1, 5_h2_hap1
8177507	GTF2H2	general transcription factor IIH, polypeptide 2, 44kDa	-1.32	1.41	-1	106.88	2966	601748	5, 5, 5_h2_hap1, 5_h2_hap1
7920664	THBS3	thrombospondin 3	-1	1.07	0	106.86	7059	188062	1
8011462	C17orf85	chromosome 17 open reading frame 85	-1.24	1.33	0	106.8	55421	NA	17
8017927	ABCA9	ATP-binding cassette, sub-family A (ABC1), member 9	-1.06	1.13	0	106.79	10350	612507	17
7963986	RAB13	RAB13, member RAS oncogene family	-1.06	1.13	-1	106.77	5872	602672	1
8022441	ROCK1	Rho-associated, coiled-coil containing protein kinase 1	-1.66	1.77	-1	106.68	6093	601702	18
7909967	CAPN2	calpain 2, (m/II) large subunit	-1.33	1.42	-1	106.53	824	114230	1
8164781	TSC1	tuberous sclerosis 1	-1.25	1.33	-1	106.51	7248	191100, 605284, 606690, 607341	9, 9
8083166	TRPC1	transient receptor potential cation channel, subfamily C, member 1	-1.59	1.7	0	106.46	7220	602343	3
8124469	GUSBL1	glucuronidase, beta-like 1	-1.68	1.78	-1	106.1	387036	NA	6
8177544	SMA4	glucuronidase, beta pseudogene	-1.41	1.5	-1	106.07	11039	NA
7972190	RBM26	RNA binding motif protein 26	-1.6	1.69	-1	105.83	64062	NA	13
8042086	VRK2	vaccinia related kinase 2	-1.14	1.21	0	105.73	7444	602169	2, 2
8140280	PMS2L2	postmeiotic segregation increased 2-like 2 pseudogene	-1.14	1.21	0	105.56	5380	NA	7, 7
8039947	FUSIP1	FUS interacting protein (serine/arginine-rich) 1	-1.28	1.36	0	105.53	10772	605221	1, 1, 1_random, 1_random
7913712	FUSIP1	FUS interacting protein (serine/arginine-rich) 1	-1.34	1.41	0	105.52	10772	605221	1, 1, 1_random, 1_random
8021966	ENOSF1	enolase superfamily member 1	-1.38	1.45	-1	105.46	55556	607427	18, 18, 18
7987449	SRP14	signal recognition particle 14kDa (homologous Alu RNA binding protein)	-1.45	1.53	-1	105.37	6727	600708	15
8144812	PCM1	pericentriolar material 1	-1.69	1.78	-1	105.32	5108	188550, 600299	8
8091283	PLOD2	procollagen-lysine, 2-oxoglutarate 5-dioxygenase 2	-1.4	1.47	-1	105.29	5352	601865, 609220	3
7915955	SPATA6	spermatogenesis associated 6	-1.45	1.53	-1	105.29	54558	NA	1
8122426	PHACTR2	phosphatase and actin regulator 2	-1.82	1.92	-1	105.22	9749	608724	6, 6
7941946	NDUFV1	NADH dehydrogenase (ubiquinone) flavoprotein 1, 51kDa	-1.11	1.17	-1	105.21	4723	161015, 203450, 252010, 256000	11
8040985	ZNF512	zinc finger protein 512	-1.24	1.31	0	105.21	84450	NA	2
8009255	CCDC45	coiled-coil domain containing 45	-1.53	1.61	-1	105.09	90799	NA	17
8017599	PECAM1	platelet/endothelial cell adhesion molecule	-2.76	2.9	-1	105.01	5175	173445	17
7948904	SNORD28	small nucleolar RNA, C/D box 28	-1.4	1.47	0	104.99	9300	603227	11
7994187	TNRC6A	trinucleotide repeat containing 6A	-1.44	1.51	0	104.97	27327	610739	16
8016285	ARL17P1	ADP-ribosylation factor-like 17 pseudogene 1	-1.44	1.5	-1	104.77	51326	NA	17, 17
8028248	ZNF570	zinc finger protein 570	-1.35	1.41	-1	104.74	148268	NA	19
8149927	CLU	clusterin	-1.51	1.58	-1	104.65	1191	185430	8, 8
8058477	KLF7	Kruppel-like factor 7 (ubiquitous)	-1.15	1.2	-1	104.61	8609	604865	2
7903908	CEPT1	choline/ethanolamine phosphotransferase 1	-1.08	1.13	0	104.6	10390	NA	1, 1
8053801	ANKRD36B	ankyrin repeat domain 36B	-1.94	2.03	-1	104.55	57730	NA	2
8011011	YWHAE	tyrosine 3-monooxygenase/tryptophan 5-monooxygenase activation protein, epsilon polypeptide	-1.28	1.33	0	104.43	7531	247200, 605066	17
7913237	CAMK2N1	calcium/calmodulin-dependent protein kinase II inhibitor 1	-1.04	1.08	0	104.36	55450	NA	1
8058063	RFTN2	raftlin family member 2	-1.16	1.21	0	104.32	130132	NA	2
7933413	BMS1P5	BMS1 pseudogene 5	-1.18	1.23	0	104.28	399761	NA	10
7906400	IFI16	interferon, gamma-inducible protein 16	-1.11	1.16	0	104.21	3428	147586	1
8038967	ZNF83	zinc finger protein 83	-1.7	1.77	0	104.2	55769	194558	19, 19
7932985	NRP1	neuropilin 1	-1.48	1.54	-1	104.17	8829	602069	10, 10
8090715	ACAD11	acyl-Coenzyme A dehydrogenase family, member 11	-1.6	1.67	0	104.16	84129	NA	3
8127234	DST	dystonin	-2.73	2.85	-1	104.13	667	113810	6, 6, 6, 6, 6, 6, 6
7905171	PRPF3	PRP3 pre-mRNA processing factor 3 homolog (S. cerevisiae)	-1.01	1.05	0	104.1	9129	601414, 607301	1
8042601	ZNF638	zinc finger protein 638	-1.85	1.93	-1	104.03	27332	NA	2
7924773	CDC42BPA	CDC42 binding protein kinase alpha (DMPK-like)	-1.5	1.56	0	104.02	8476	603412	1
7942174	PPFIA1	protein tyrosine phosphatase, receptor type, f polypeptide (PTPRF), interacting protein (liprin), alpha 1	-1.47	1.53	-1	104.01	8500	611054	11, 11
7915870	ATPAF1	ATP synthase mitochondrial F1 complex assembly factor 1	-1.14	1.18	-1	103.99	64756	608917	1
8174985	SMARCA1	SWI/SNF related, matrix associated, actin dependent regulator of chromatin, subfamily a, member 1	-1.94	2.02	-1	103.97	6594	300012	X
7965123	PPP1R12A	protein phosphatase 1, regulatory (inhibitor) subunit 12A	-2.07	2.15	-1	103.94	4659	602021	12, 12, 12
8100714	YTHDC1	YTH domain containing 1	-1.59	1.66	-1	103.94	91746	NA	4
8041995	SPTBN1	spectrin, beta, non-erythrocytic 1	-1.79	1.86	-1	103.83	6711	182790	2, 2
8078600	TCEA1	transcription elongation factor A (SII), 1	-1.79	1.85	-1	103.79	6917	601425	8
7927169	ZNF487	zinc finger protein 487	1.27	-1.32	1	103.74	NA	NA
8126952	WTAP	Wilms tumor 1 associated protein	-1.9	1.98	-1	103.69	9589	605442	6, 6, 6
8170863	SNORA70	small nucleolar RNA, H/ACA box 70	-1.01	1.05	0	103.68	26778	NA	X
7903742	GSTM4	glutathione S-transferase mu 4	-1.14	1.18	-1	103.67	2948	138333	1, 1
8006170	LRRC37B2	leucine rich repeat containing 37, member B2	-1.59	1.65	-1	103.66	147172	NA	17
8035078	OR10H1	olfactory receptor, family 10, subfamily H, member 1	1.14	-1.18	1	103.65	26539	NA	19
7936567	RAB11FIP2	RAB11 family interacting protein 2 (class I)	-1.02	1.06	0	103.65	22841	608599	10
7946061	HBE1	hemoglobin, epsilon 1	1.01	-1.05	0	103.61	3046	142100	11
8042223	EHBP1	EH domain binding protein 1	-1.32	1.37	-1	103.57	23301	609922, 611868	2, 2, 2
8066009	RBM39	RNA binding motif protein 39	-1.72	1.78	-1	103.48	9584	604739	20
7939897	LOC100291911	similar to Putative uncharacterized protein ENSP00000334305	1.18	-1.22	1	103.45	NA	NA
8129872	OLIG3	oligodendrocyte transcription factor 3	1.11	-1.15	1	103.38	167826	609323	6
7935776	SCD	stearoyl-CoA desaturase (delta-9-desaturase)	-3.15	3.25	-1	103.33	6319	604031	10
8045889	TANC1	tetratricopeptide repeat, ankyrin repeat and coiled-coil containing 1	-1.08	1.11	0	103.31	85461	611397	2
8089112	FILIP1L	filamin A interacting protein 1-like	-1.17	1.21	0	103.24	11259	NA	3, 3, 3
7989146	MNS1	meiosis-specific nuclear structural 1	-1.27	1.31	-1	103.17	55329	610766	15
8079869	RBM5	RNA binding motif protein 5	-1.78	1.83	-1	103.16	10181	606884	3
8058127	CLK1	CDC-like kinase 1	-2.91	3	-1	103.15	1195	601951	2
7981068	SERPINA1	serpin peptidase inhibitor, clade A (alpha-1 antiproteinase, antitrypsin), member 1	1.03	-1.06	0	103.14	5265	107400, 606963	14, 14
8029831	CALM3	calmodulin 3 (phosphorylase kinase, delta)	-1.04	1.07	-1	102.96	808	114183	19
8097262	SPATA5	spermatogenesis associated 5	-1.13	1.16	0	102.93	166378	NA	4
8106025	BDP1	B double prime 1, subunit of RNA polymerase III transcription initiation factor IIIB	-1.27	1.31	0	102.74	55814	607012	5, 5_h2_hap1
7994006	LOC595101	PI-3-kinase-related kinase SMG-1 pseudogene	-1.84	1.89	0	102.73	595101	NA	16
8171758	SCARNA9L	small Cajal body-specific RNA 9-like (retrotransposed)	-3.6	3.69	-1	102.68	100158262	NA	X
7975815	TTLL5	tubulin tyrosine ligase-like family, member 5	-1.29	1.33	0	102.63	23093	612268	14
8179750	BAT1	HLA-B associated transcript 1	-1.63	1.67	-1	102.6	7919	142560	6, 6_cox_hap1, 6_qbl_hap2
8036820	ZNF780A	zinc finger protein 780A	-1.23	1.26	0	102.58	284323	NA	19, 19, 19
8145922	DDHD2	DDHD domain containing 2	-1.65	1.69	0	102.49	23259	NA	8
7944223	MLL	myeloid/lymphoid or mixed-lineage leukemia (trithorax homolog, Drosophila)	-1.98	2.03	-1	102.48	4297	159555	11
8111584	C5orf42	chromosome 5 open reading frame 42	-1.75	1.79	-1	102.46	65250	NA	5
7978272	CIDEB	cell death-inducing DFFA-like effector b	-1.16	1.19	-1	102.45	27141	604441	14
8052382	FANCL	Fanconi anemia, complementation group L	-2.37	2.43	-1	102.38	55120	608111	2
8099965	LOC344967	acyl-CoA thioesterase 7 pseudogene	1.28	-1.31	0	102.22	344967	611963
8129985	PLAGL1	pleiomorphic adenoma gene-like 1	-1	1.02	0	102.13	5325	601410, 603044	6, 6
8177560	BDP1	B double prime 1, subunit of RNA polymerase III transcription initiation factor IIIB	-1.37	1.4	0	101.95	55814	607012	5, 5_h2_hap1
8140269	PMS2L2	postmeiotic segregation increased 2-like 2 pseudogene	-1.41	1.44	-1	101.95	5380	NA	7, 7
8171024	LOC401622	similar to LINE-1 reverse transcriptase homolog	-1.34	1.36	-1	101.78	401622	NA
7960365	EFCAB4B	EF-hand calcium binding domain 4B	1.13	-1.15	0	101.76	84766	NA	12, 12, 12
8021208	ME2	malic enzyme 2, NAD(+)-dependent, mitochondrial	-1.01	1.03	0	101.74	4200	154270, 600669	18
7917516	GBP1	guanylate binding protein 1, interferon-inducible, 67kDa	-1.17	1.19	0	101.69	2633	600411	1
7918755	DENND2C	DENN/MADD domain containing 2C	1.2	-1.22	1	101.64	163259	NA	1
7964937	ZFC3H1	zinc finger, C3H1-type containing	-1.49	1.52	0	101.64	196441	NA	12
8108620	ZMAT2	zinc finger, matrin type 2	-1.46	1.49	-1	101.61	153527	NA	5
7967881	MPHOSPH8	M-phase phosphoprotein 8	-1.34	1.36	-1	101.6	54737	611626	13
7961693	LDHB	lactate dehydrogenase B	-1.75	1.78	-1	101.59	3945	150100	12
7915787	PIK3R3	phosphoinositide-3-kinase, regulatory subunit 3 (gamma)	-1	1.02	-1	101.59	8503	606076	1, 1
7951447	CWF19L2	CWF19-like 2, cell cycle control (S. pombe)	-2.07	2.1	-1	101.58	143884	NA	11
8113666	SEMA6A	sema domain, transmembrane domain (TM), and cytoplasmic domain, (semaphorin) 6A	-1.03	1.05	0	101.58	57556	605885	5
7927889	CCAR1	cell division cycle and apoptosis regulator 1	-1.18	1.19	0	101.57	55749	612569	10
8084345	AP2M1	adaptor-related protein complex 2, mu 1 subunit	-1.02	1.03	-1	101.56	1173	601024	3
7920000	POGZ	pogo transposable element with ZNF domain	-1.25	1.26	0	101.54	23126	NA	1, 1
7951077	SESN3	sestrin 3	-1.61	1.64	0	101.45	143686	607768	11
7906954	PBX1	pre-B-cell leukemia homeobox 1	-1.2	1.21	-1	101.38	5087	176310	1
8024238	CIRBP	cold inducible RNA binding protein	-1.18	1.2	-1	101.35	1153	602649	19, 19
8152867	ASAP1	ArfGAP with SH3 domain, ankyrin repeat and PH domain 1	-1.62	1.64	0	101.27	50807	605953	8
7900051	EIF2C3	eukaryotic translation initiation factor 2C, 3	-1.24	1.26	0	101.24	192669	607355	1
7942544	RNF169	ring finger protein 169	-1.22	1.23	0	101.2	254225	NA	11
8108006	LEAP2	liver expressed antimicrobial peptide 2	-1.23	1.25	0	101.19	116842	611373	5
8107208	FER	fer (fps/fes related) tyrosine kinase	-1.13	1.14	0	101.13	2241	176942	5
8034555	RTBDN	retbindin	1.11	-1.12	0	101.1	83546	609553	19, 19
8127743	HMGN3	high mobility group nucleosomal binding domain 3	-1.38	1.39	-1	101.02	9324	604502	6
8106303	POLK	polymerase (DNA directed) kappa	-1.26	1.27	0	100.99	51426	605650	5
7909011	MDM4	Mdm4 p53 binding protein homolog (mouse)	-1.3	1.31	0	100.96	4194	602704	1
7911619	GNB1	guanine nucleotide binding protein (G protein), beta polypeptide 1	-1.35	1.36	-1	100.95	2782	139380	1
7990632	SGK269	NKF3 kinase family member	-1.96	1.97	0	100.94	79834	NA	15
7979204	FERMT2	fermitin family homolog 2 (Drosophila)	-1.7	1.71	-1	100.91	10979	607746	14, 14
7908347	OCLM	oculomedin	-2.67	2.69	-1	100.88	10896	604301	1
7978866	SDCCAG1	serologically defined colon cancer antigen 1	-1.32	1.34	0	100.88	9147	608378	14
8133074	FLJ25037	hypothetical protein FLJ25037	-1.22	1.23	0	100.71	285905	NA
7943620	ATM	ataxia telangiectasia mutated	-1.81	1.82	0	100.65	472	114480, 208900, 607585	11, 11
8041781	EPAS1	endothelial PAS domain protein 1	-1.21	1.22	-1	100.61	2034	603349, 611783	2
8105995	LOC653391	glucuronidase, beta pseudogene	-3.38	3.4	-1	100.57	653391	NA
7974920	SYNE2	spectrin repeat containing, nuclear envelope 2	-2.07	2.08	-1	100.53	23224	608442	14, 14, 14
8133531	PMS2L5	postmeiotic segregation increased 2-like 5	-1.59	1.6	0	100.52	5383	NA	7
8058857	IGFBP5	insulin-like growth factor binding protein 5	-1.29	1.3	-1	100.49	3488	146734	2
8124926	BAT1	HLA-B associated transcript 1	-1.66	1.66	-1	100.46	7919	142560	6, 6_cox_hap1, 6_qbl_hap2
8112491	GUSBL1	glucuronidase, beta-like 1	-2.04	2.05	-1	100.45	387036	NA	6
8140239	LOC100132832	postmeiotic segregation increased 2-like 5-like	-1.59	1.6	-1	100.41	100132832	NA	7
7955890	HNRNPA1	heterogeneous nuclear ribonucleoprotein A1	-2.83	2.84	-1	100.35	3178	164017	12
7983828	TEX9	testis expressed 9	-1.5	1.5	-1	100.35	374618	NA	15
8154059	SMARCA2	SWI/SNF related, matrix associated, actin dependent regulator of chromatin, subfamily a, member 2	-1.25	1.25	0	100.25	6595	600014	9
7929562	ZNF518A	zinc finger protein 518A	-1.95	1.95	-1	100.24	9849	NA	10
8056060	BAZ2B	bromodomain adjacent to zinc finger domain, 2B	-1.64	1.65	-1	100.22	29994	605683	2
7943158	SCARNA9	small Cajal body-specific RNA 9	-4.23	4.24	-1	100.2	619383	NA	11
7953878	CLEC2D	C-type lectin domain family 2, member D	-1.22	1.22	0	100.19	29121	605659	12
8044236	GCC2	GRIP and coiled-coil domain containing 2	-1.64	1.65	-1	100.19	9648	NA	2
7943231	ANKRD49	ankyrin repeat domain 49	-1.14	1.14	0	100.14	54851	NA	11
8038962	ZNF836	zinc finger protein 836	-1.44	1.44	-1	100.14	162962	NA	19
8000217	BOLA2	bolA homolog 2 (E. coli)	-2.07	2.07	-1	100.13	552900	NA	16, 16
8128522	HACE1	HECT domain and ankyrin repeat containing, E3 ubiquitin protein ligase 1	-1.1	1.1	0	100.06	57531	610876	6
8029273	MEGF8	multiple EGF-like-domains 8	-1.93	1.93	-1	100.04	1954	604267	19
7971565	P2RY5	purinergic receptor P2Y, G-protein coupled, 5	-1.37	1.37	0	99.9	10161	278150, 609239, 611452	13
8025498	SNORA70 /// RPL10	small nucleolar RNA, H/ACA box 70 /// ribosomal protein L10	-1.19	1.19	-1	99.9	NA	NA
8105937	SMA5	glucuronidase, beta pseudogene	-2.02	2.02	-1	99.87	11042	NA
8091411	TM4SF1	transmembrane 4 L six family member 1	-1.4	1.4	-1	99.76	4071	191155	3
8133095	INTS4 /// INTS4L2 /// INTS4L1	integrator complex subunit 4 /// integrator complex subunit 4-like 2 /// integrator complex subunit 4-like 1	-1.07	1.07	0	99.74	NA	NA
8158829	BAT2L	HLA-B associated transcript 2-like	-1.1	1.09	-1	99.68	84726	NA	9
8111455	LOC728411 /// GUSBL1 /// LOC100294451 /// SMA5 /// LOC653080 /// GUSB /// GUSBP1 /// LOC100049076	glucuronidase, beta pseudogene /// glucuronidase, beta-like 1 /// similar to hCG1820960 /// glucuronidase, beta pseudogene /// glucuronidase, beta pseudogene /// glucuronidase, beta /// glucuronidase, beta pseudogene 1 /// similar to SMA4	-3.44	3.42	-1	99.67	NA	NA
7954559	PPFIBP1	PTPRF interacting protein, binding protein 1 (liprin beta 1)	-2	2	-1	99.67	8496	603141	12, 12
8090737	NPHP3	nephronophthisis 3 (adolescent)	-1.06	1.06	0	99.66	27031	208540, 604387, 608002	3
7925201	ARID4B	AT rich interactive domain 4B (RBP1-like)	-1.72	1.71	-1	99.65	51742	609696	1
8015685	EZH1	enhancer of zeste homolog 1 (Drosophila)	-1.64	1.64	-1	99.64	2145	601674	17
7941702	RBM14	RNA binding motif protein 14	-1.15	1.14	0	99.61	10432	612409	11
7969166	KCNRG	potassium channel regulator	-1.7	1.69	0	99.6	283518	607947	13
7982531	ANP32A	acidic (leucine-rich) nuclear phosphoprotein 32 family, member A	-1.63	1.62	-1	99.57	8125	600832	15
7939434	TTC17	tetratricopeptide repeat domain 17	-1.74	1.73	-1	99.52	55761	NA	11
8107769	SLC12A2	solute carrier family 12 (sodium/potassium/chloride transporters), member 2	-2.53	2.52	-1	99.47	6558	600840	5
8028172	CAPNS1	calpain, small subunit 1	-1.25	1.24	-1	99.45	826	114170	19
7932554	ARHGAP21	Rho GTPase activating protein 21	-1.45	1.44	-1	99.39	57584	609870	10
8023415	TCF4	transcription factor 4	-2.33	2.32	-1	99.39	6925	602272, 610954	18
8178476	BAT1	HLA-B associated transcript 1	-1.72	1.71	-1	99.36	7919	142560	6, 6_cox_hap1, 6_qbl_hap2
8142096	ATXN7L1	ataxin 7-like 1	-1.42	1.41	-1	99.33	222255	NA	7, 7, 7
7983630	FGF7	fibroblast growth factor 7 (keratinocyte growth factor)	-1.37	1.36	-1	99.21	2252	148180	15
8146142	AGPAT6	1-acylglycerol-3-phosphate O-acyltransferase 6 (lysophosphatidic acid acyltransferase, zeta)	-1.22	1.21	-1	99.18	137964	608143	8
8047086	NAB1	NGFI-A binding protein 1 (EGR1 binding protein 1)	-1.76	1.74	0	99.08	4664	600800	2
8005141	TTC19	tetratricopeptide repeat domain 19	-1.98	1.96	-1	99.08	54902	NA	17
8160238	PSIP1	PC4 and SFRS1 interacting protein 1	-2.2	2.17	-1	99.02	11168	603620	9, 9
8179041	HLA-A	major histocompatibility complex, class I, A	-1.46	1.45	-1	98.99	3105	106300, 142800, 608579	6, 6_cox_hap1, 6_qbl_hap2
7951036	SNORD5	small nucleolar RNA, C/D box 5	-3.09	3.06	-1	98.99	692072	NA	11
7899957	ZMYM4	zinc finger, MYM-type 4	-1.92	1.9	-1	98.98	9202	NA	1
8065416	CST2	cystatin SA	1.01	-1	0	98.97	1470	123856	20
8083183	SR140	U2-associated SR140 protein	-1.86	1.84	-1	98.95	23350	NA	3
8121461	CDC40	cell division cycle 40 homolog (S. cerevisiae)	-1.09	1.08	0	98.93	51362	605585	6
8099633	PPARGC1A	peroxisome proliferator-activated receptor gamma, coactivator 1 alpha	-1.66	1.65	-1	98.93	10891	604517	4
7904830	RNF115	ring finger protein 115	-1.34	1.33	-1	98.9	27246	NA	1
7984011	FOXB1	forkhead box B1	1	-0.99	0	98.87	27023	NA	15
8140170	GTF2IRD2	GTF2I repeat domain containing 2	-1.04	1.03	0	98.78	84163	608899	7
8041360	TTC27	tetratricopeptide repeat domain 27	-1.19	1.18	0	98.73	55622	NA	2
8161839	C9orf95	chromosome 9 open reading frame 95	-1.09	1.08	0	98.69	54981	608704	9
8112558	GUSBL1	glucuronidase, beta-like 1	-3.86	3.81	-1	98.69	387036	NA	6
8074925	LOC91316	glucuronidase, beta/ immunoglobulin lambda-like polypeptide 1 pseudogene	-3.41	3.37	-1	98.69	91316	NA	22
8023816	GTSCR1	Gilles de la Tourette syndrome chromosome region, candidate 1	1.18	-1.16	1	98.67	220158	NA
7966397	ATXN2	ataxin 2	-1.46	1.44	-1	98.61	6311	183090, 601517	12
8004271	ACADVL	acyl-Coenzyme A dehydrogenase, very long chain	-1.34	1.32	-1	98.59	37	201475, 609575	17
8034454	DHPS	deoxyhypusine synthase	-1.09	1.07	-1	98.57	1725	600944	19
8115327	SPARC	secreted protein, acidic, cysteine-rich (osteonectin)	-1.69	1.67	-1	98.55	6678	182120	5
8094408	ANAPC4	anaphase promoting complex subunit 4	-1.67	1.64	0	98.52	29945	606947	4
7974771	C14orf135	chromosome 14 open reading frame 135	-1.83	1.8	0	98.49	64430	NA	14
8102817	ELF2	E74-like factor 2 (ets domain transcription factor)	-1.83	1.8	-1	98.43	1998	NA	4, 4
8047097	GLS	glutaminase	-1.99	1.96	-1	98.38	2744	138280	2
8050071	ADI1	acireductone dioxygenase 1	-1.16	1.14	-1	98.35	55256	NA	2
8169022	WBP5	WW domain binding protein 5	-1.32	1.29	-1	98.27	51186	NA	X
7917912	DPYD	dihydropyrimidine dehydrogenase	-1.05	1.03	0	98.23	1806	274270	1
7966517	C12orf51	chromosome 12 open reading frame 51	-1.91	1.87	-1	98.2	283450	NA	12
7913415	USP48	ubiquitin specific peptidase 48	-2.3	2.26	-1	98.12	84196	NA	1, 1
8000638	LOC641298	SMG1 homolog, phosphatidylinositol 3-kinase-related kinase pseudogene	-2.1	2.06	-1	98.09	641298	NA	16
7989387	VPS13C	vacuolar protein sorting 13 homolog C (S. cerevisiae)	-1.79	1.76	0	98.01	54832	608879	15, 15, 15
8050443	SMC6	structural maintenance of chromosomes 6	-1.78	1.74	0	97.97	79677	609387	2
7936346	ZDHHC6	zinc finger, DHHC-type containing 6	-1.52	1.48	0	97.82	64429	NA	10
7922130	DPT	dermatopontin	-1.86	1.82	-1	97.8	1805	125597	1
8018038	ABCA5	ATP-binding cassette, sub-family A (ABC1), member 5	-1.86	1.82	0	97.73	23461	612503	17, 17
8157700	RABGAP1	RAB GTPase activating protein 1	-1.94	1.9	-1	97.7	23637	NA	9
8000636	NPIPL1	nuclear pore complex interacting protein-like 1	-1.01	0.98	0	97.69	440350	NA	16, 16, 16, 16
8111286	RNASEN	ribonuclease type III, nuclear	-1.53	1.5	-1	97.68	29102	608828	5
8124088	KIF13A	kinesin family member 13A	-1.42	1.38	0	97.62	63971	605433	6, 6
8080878	ATXN7	ataxin 7	-1.14	1.11	0	97.61	6314	164500, 607640	3
7970602	PARP4	poly (ADP-ribose) polymerase family, member 4	-1.52	1.48	-1	97.46	143	607519	13
8109830	CCDC99	coiled-coil domain containing 99	-1.38	1.35	-1	97.44	54908	NA	5
8103503	TKTL2	transketolase-like 2	1.01	-0.98	0	97.43	84076	NA	4
7967084	POP5	processing of precursor 5, ribonuclease P/MRP subunit (S. cerevisiae)	-1.56	1.52	-1	97.36	51367	609992	12, 12
8136259	MKLN1	muskelin 1, intracellular mediator containing kelch motifs	-2.17	2.11	-1	97.35	4289	605623	7, 7
8052010	CALM2	calmodulin 2 (phosphorylase kinase, delta)	-2.04	1.98	-1	97.34	805	114182	2
7985695	AKAP13	A kinase (PRKA) anchor protein 13	-1.5	1.46	-1	97.32	11214	604686	15, 15
8012581	STX8	syntaxin 8	-1.8	1.75	-1	97.28	9482	604203	17
8122464	UTRN	utrophin	-2.48	2.41	-1	97.26	7402	128240	6
8138922	KBTBD2	kelch repeat and BTB (POZ) domain containing 2	-1.27	1.23	0	97.25	25948	NA	7
8071049	LOC51152	melanoma antigen	-1.61	1.56	-1	97.24	51152	NA
7903404	RNPC3	RNA-binding region (RNP1, RRM) containing 3	-2.59	2.52	-1	97.23	55599	NA	1
8047127	MYO1B	myosin IB	-1.81	1.76	-1	97.21	4430	606537	2
8168875	ARMCX3	armadillo repeat containing, X-linked 3	-1.43	1.39	0	97.17	51566	300364	X, X
7974816	SLC38A6	solute carrier family 38, member 6	-1.34	1.3	0	97.15	145389	NA	14
8060734	hsa-mir-103-2 /// hsa-mir-103-2-as /// AF480544	hsa-mir-103-2 /// hsa-mir-103-2-as /// AF480544	-2.02	1.96	-1	97.13	NA	NA
8083901	FNDC3B	fibronectin type III domain containing 3B	-1.24	1.2	-1	97.12	64778	611909	3, 3
7907769	FAM163A	family with sequence similarity 163, member A	1.16	-1.13	0	97.07	148753	611727	1
7974621	ARID4A	AT rich interactive domain 4A (RBP1-like)	-1.42	1.38	0	96.96	5926	180201	14
8133610	STAG3L3	stromal antigen 3-like 3	-1.5	1.46	-1	96.95	442578	NA	7
8119529	UBR2	ubiquitin protein ligase E3 component n-recognin 2	-1.57	1.52	0	96.95	23304	609134	6
7913571	HNRNPR	heterogeneous nuclear ribonucleoprotein R	-2.08	2.02	-1	96.88	10236	607201	1
8098121	RAPGEF2	Rap guanine nucleotide exchange factor (GEF) 2	-1.43	1.38	0	96.88	9693	609530	4
8035779	LOC100128975	similar to Zinc finger protein 626	-2.89	2.8	-1	96.86	100128975	NA
8093398	PCGF3	polycomb group ring finger 3	-1.27	1.23	-1	96.81	10336	NA	4
8154951	GLUL	glutamate-ammonia ligase (glutamine synthetase)	-1.7	1.65	-1	96.73	2752	138290, 610015	1, 1
8139832	ZNF117	zinc finger protein 117	-1.16	1.12	0	96.66	51351	194624	7
7970347	CDC16	cell division cycle 16 homolog (S. cerevisiae)	-1.51	1.45	-1	96.58	8881	603461	13
8000200	RRN3	RRN3 RNA polymerase I transcription factor homolog (S. cerevisiae)	-2	1.93	-1	96.53	54700	605121	16
8072153	CCDC117	coiled-coil domain containing 117	-1.12	1.08	0	96.51	150275	NA	22
8019877	SMCHD1	structural maintenance of chromosomes flexible hinge domain containing 1	-1.12	1.08	0	96.45	23347	NA	18
7902891	ZNF326	zinc finger protein 326	-1.12	1.08	0	96.44	284695	NA	1, 1
7990620	TSPAN3	tetraspanin 3	-1.04	1	0	96.42	10099	NA	15
8142345	DOCK4	dedicator of cytokinesis 4	-1	0.97	0	96.4	9732	607679	7
7923978	CD34	CD34 molecule	-1.94	1.87	-1	96.36	947	142230	1
8088986	POU1F1	POU class 1 homeobox 1	1.04	-1	0	96.35	5449	173110	3
8027592	LSM14A	LSM14A, SCD6 homolog A (S. cerevisiae)	-2.07	1.99	-1	96.34	26065	610677	19
7943297	CEP57	centrosomal protein 57kDa	-1.64	1.58	0	96.32	9702	607951	11
7932938	EPC1	enhancer of polycomb homolog 1 (Drosophila)	-1.16	1.11	0	96.32	80314	610999	10
8111677	LIFR	leukemia inhibitory factor receptor alpha	-2.83	2.72	-1	96.29	3977	151443, 601559	5, 5
7977749	METTL3	methyltransferase like 3	-1.44	1.39	0	96.29	56339	612472	14
8140258	PMS2L2	postmeiotic segregation increased 2-like 2 pseudogene	-1.93	1.86	-1	96.19	5380	NA	7, 7
8132218	BBS9	Bardet-Biedl syndrome 9	-1.34	1.29	0	96.16	27241	209900, 607968	7
8099982	APBB2	amyloid beta (A4) precursor protein-binding, family B, member 2	-2.07	1.99	-1	96.12	323	104300, 602710	4
8027685	ZNF181	zinc finger protein 181	-1.46	1.4	-1	96.1	339318	606741	19
8026007	ZNF791	zinc finger protein 791	-1.76	1.69	-1	96.06	163049	NA	19
8014825	FBXL20	F-box and leucine-rich repeat protein 20	-1.89	1.82	-1	96.03	84961	609086	17
8025998	ZNF136	zinc finger protein 136	-1.14	1.1	0	96.02	7695	604078	19
8063697	TH1L	TH1-like (Drosophila)	-1.05	1.01	0	96.01	51497	605297	20
8175629	MAGEA11	melanoma antigen family A, 11	1.04	-1	0	95.96	4110	300344	X, X
8011320	OR1D5	olfactory receptor, family 1, subfamily D, member 5	1.06	-1.02	0	95.87	8386	NA	17
8011337	OR3A1	olfactory receptor, family 3, subfamily A, member 1	1.34	-1.28	1	95.8	4994	NA	17
7986359	IGF1R	insulin-like growth factor 1 receptor	-1.72	1.65	-1	95.79	3480	147370	15
8152453	TRPS1	trichorhinophalangeal syndrome I	-2.03	1.94	-1	95.79	7227	150230, 190350, 190351, 604386	8
7982957	MGA	MAX gene associated	-1.37	1.32	-1	95.72	23269	NA	15
7932964	C1D	C1D nuclear receptor co-repressor	-1.71	1.64	-1	95.71	10438	606997	2
7960821	APOBEC1	apolipoprotein B mRNA editing enzyme, catalytic polypeptide 1	1.03	-0.99	0	95.67	339	600130	12
7960411	C12orf4	chromosome 12 open reading frame 4	-1.1	1.05	0	95.67	57102	NA	12
7904478	LOC51152	melanoma antigen	-1.58	1.51	-1	95.66	51152	NA
8083523	GMPS	guanine monphosphate synthetase	-1.07	1.02	0	95.64	8833	600358, 601626	3
8049544	LRRFIP1	leucine rich repeat (in FLII) interacting protein 1	-1.63	1.56	0	95.64	9208	603256	2, 2, 2
8161147	HINT2	histidine triad nucleotide binding protein 2	-1.26	1.2	-1	95.61	84681	609997	9
7958216	KIAA1033	KIAA1033	-1.58	1.51	0	95.59	23325	NA	12
7977621	NDRG2	NDRG family member 2	-2	1.91	-1	95.54	57447	605272	14, 14
7951046	MRE11A	MRE11 meiotic recombination 11 homolog A (S. cerevisiae)	-1.61	1.54	0	95.53	4361	600814, 604391	11
8078248	HMGB1L1	high-mobility group box 1-like 1	-1.46	1.39	-1	95.43	10357	NA	20
7926239	OPTN	optineurin	-1.34	1.28	-1	95.25	10133	137760, 602432, 606657	10
8135587	CAV2	caveolin 2	-1.56	1.49	0	95.22	858	601048	7
8144424	FAM90A1	family with sequence similarity 90, member A1	1.08	-1.03	0	95.22	55138	NA	12
8144440	FAM90A1	family with sequence similarity 90, member A1	1.08	-1.03	0	95.22	55138	NA	12
7963187	LIMA1	LIM domain and actin binding 1	-2.03	1.93	-1	95.18	51474	608364	12, 12
8175393	ARHGEF6	Rac/Cdc42 guanine nucleotide exchange factor (GEF) 6	-1.28	1.22	-1	95.16	9459	300267, 300436	X
8053610	LOC285074	anaphase promoting complex subunit 1 pseudogene	-1.05	0.99	0	95.09	285074	NA	2
8107375	YTHDC2	YTH domain containing 2	-2.07	1.97	-1	95.09	64848	NA	5
7957277	ZDHHC17	zinc finger, DHHC-type containing 17	-1.03	0.98	0	95.09	23390	607799	12
8138128	C7orf28A	chromosome 7 open reading frame 28A	-1.25	1.18	0	95.08	51622	NA	7
7948839	NXF1	nuclear RNA export factor 1	-1.66	1.57	-1	95.07	10482	602647	11
8167965	MSN	moesin	-1.3	1.24	0	95	4478	309845	X
8140196	STAG3L2	stromal antigen 3-like 2	-1.53	1.45	-1	94.99	442582	NA	7
7951144	CCDC82	coiled-coil domain containing 82	-1.73	1.65	0	94.97	79780	NA	11
8134219	CCDC132	coiled-coil domain containing 132	-1.38	1.31	0	94.96	55610	NA	7, 7
8091550	KIAA1328	KIAA1328	-2.05	1.94	-1	94.95	NA	NA
7941707	RBM14	RNA binding motif protein 14	-1.33	1.26	0	94.92	10432	612409	11
8123739	NRN1	neuritin 1	-1.44	1.37	-1	94.91	51299	607409	6
7970676	SHISA2	shisa homolog 2 (Xenopus laevis)	1.3	-1.24	0	94.89	387914	NA	13
8076077	DDX17	DEAD (Asp-Glu-Ala-Asp) box polypeptide 17	-2.34	2.22	-1	94.87	10521	608469	22, 22
7958620	IFT81	intraflagellar transport 81 homolog (Chlamydomonas)	-1.57	1.49	0	94.83	28981	605489	12, 12
7957404	C12orf26	chromosome 12 open reading frame 26	-1.42	1.35	0	94.78	84190	NA	12
8002865	CFDP1	craniofacial development protein 1	-1.53	1.45	-1	94.76	10428	608108	16
7956697	MON2	MON2 homolog (S. cerevisiae)	-1.54	1.46	0	94.76	23041	NA	12
7968928	LOC100190939	hypothetical LOC100190939	-1.81	1.71	-1	94.75	100190939	NA	13
8129728	AHI1	Abelson helper integration site 1	-1.17	1.11	0	94.74	54806	608629, 608894	6, 6
8042737	ALMS1	Alstrom syndrome 1	-1.13	1.07	0	94.74	7840	203800, 606844	2
8162179	GAS1	growth arrest-specific 1	1.04	-0.98	0	94.74	2619	139185	9
8145136	PPP3CC	protein phosphatase 3 (formerly 2B), catalytic subunit, gamma isoform	-1.17	1.1	0	94.74	5533	114107	8
8168691	DIAPH2	diaphanous homolog 2 (Drosophila)	-2.06	1.95	-1	94.73	1730	300108, 300511	X, X
8031646	MGC9913	hypothetical protein MGC9913	-2.83	2.68	-1	94.7	386759	NA
8046975	WDR75	WD repeat domain 75	-2.37	2.24	-1	94.7	84128	NA	2
7903414	AMY2A	amylase, alpha 2A (pancreatic)	-2.86	2.71	-1	94.69	279	104650	1
8170200	ZIC3	Zic family member 3 (odd-paired homolog, Drosophila)	1.05	-0.99	0	94.66	7547	300265, 306955	X
8070341	BRWD1	bromodomain and WD repeat domain containing 1	-1.8	1.71	0	94.64	54014	NA	21, 21, 21
8084917	LOC440993	hypothetical LOC440993	-1.26	1.2	0	94.64	NA	NA
7925792	ZMYND11	zinc finger, MYND domain containing 11	-1.43	1.35	-1	94.62	10771	608668	10, 10
8095545	RUFY3	RUN and FYVE domain containing 3	-1.79	1.7	-1	94.61	22902	611194	4, 4, 4
8135277	MLL5	myeloid/lymphoid or mixed-lineage leukemia 5 (trithorax homolog, Drosophila)	-1.97	1.86	-1	94.6	55904	608444	7
8149248	LRLE1	liver-related low express protein 1	-2.87	2.72	-1	94.59	100133175	NA
7928444	VCL	vinculin	-1.27	1.2	-1	94.58	7414	193065, 611407	10
7904974	C1orf152	chromosome 1 open reading frame 152	-1.55	1.46	-1	94.52	767846	608609	1
8091306	PLSCR4	phospholipid scramblase 4	-1.24	1.17	0	94.52	57088	607612	3, 3
7901299	CMPK1	cytidine monophosphate (UMP-CMP) kinase 1, cytosolic	-1.6	1.51	-1	94.5	51727	191710	1
7897663	TARDBP	TAR DNA binding protein	-1.44	1.36	-1	94.5	23435	605078, 612069	1
8056909	ATF2	activating transcription factor 2	-2.29	2.16	-1	94.42	1386	123811	2
7968703	NHLRC3	NHL repeat containing 3	-1.21	1.14	0	94.42	387921	NA	13
7995806	MT1A	metallothionein 1A	1.48	-1.39	1	94.4	4489	156350	16
8052269	CCDC88A	coiled-coil domain containing 88A	-1.51	1.42	0	94.37	55704	609736	2
7974473	FBXO34	F-box protein 34	-1.19	1.12	0	94.36	55030	609104	14, 14
8149793	ENTPD4	ectonucleoside triphosphate diphosphohydrolase 4	-1.61	1.52	-1	94.28	9583	607577	8, 8
7946815	PIK3C2A	phosphoinositide-3-kinase, class 2, alpha polypeptide	-1.83	1.72	-1	94.24	5286	603601	11
8000501	NPIP	nuclear pore complex interacting protein	-1.14	1.07	0	94.2	9284	606406	16
7941599	NPAS4	neuronal PAS domain protein 4	1.01	-0.95	0	94.19	266743	608554	11
7994565	RRN3	RRN3 RNA polymerase I transcription factor homolog (S. cerevisiae)	-2.38	2.25	-1	94.19	54700	605121	16
7994559	NPIP	nuclear pore complex interacting protein	-1.15	1.08	0	94.16	9284	606406	16
8071530	POM121L9P	POM121 membrane glycoprotein-like 9 (rat) pseudogene	1.37	-1.29	0	94.15	29774	NA	22
8074712	POM121L9P	POM121 membrane glycoprotein-like 9 (rat) pseudogene	1.37	-1.29	0	94.15	29774	NA	22
7961767	KIAA0528	KIAA0528	-1.48	1.4	0	94.1	9847	NA	12
8100318	SGCB	sarcoglycan, beta (43kDa dystrophin-associated glycoprotein)	-2.06	1.94	-1	94.08	6443	600900, 604286	4
8139977	STAG3L3	stromal antigen 3-like 3	-1.71	1.61	-1	94.07	442578	NA	7
7957008	CPSF6	cleavage and polyadenylation specific factor 6, 68kDa	-1.79	1.68	-1	94.06	11052	604979	12
8003145	LOC654780	SFPQ	1.05	-0.99	0	94.05	654780	NA
7912257	CLSTN1	calsyntenin 1	-1.27	1.2	0	94.01	22883	611321	1
8174893	THOC2	THO complex 2	-1.82	1.71	0	93.95	57187	300395	X
8015884	PPY	pancreatic polypeptide	1.17	-1.1	1	93.93	5539	167780	17
8150138	TEX15	testis expressed 15	1.16	-1.09	1	93.82	56154	605795	8
7903425	AMY1A	amylase, alpha 1A (salivary)	-2.16	2.02	0	93.78	276	104700	1, 1, 1, 1, 1, 1
7903440	AMY1A	amylase, alpha 1A (salivary)	-2.16	2.02	0	93.78	276	104700	1, 1, 1, 1, 1, 1
7918134	AMY1A	amylase, alpha 1A (salivary)	-2.16	2.02	0	93.78	276	104700	1, 1, 1, 1, 1, 1
7997239	NPIP	nuclear pore complex interacting protein	-1.1	1.04	0	93.74	9284	606406	16
7971222	MTRF1	mitochondrial translational release factor 1	-1.26	1.19	0	93.72	9617	604601	13
8020267	CEP192	centrosomal protein 192kDa	-1.11	1.04	0	93.65	55125	NA	18
8017776	HELZ	helicase with zinc finger	-1.49	1.39	0	93.62	9931	606699	17
8160138	NFIB	nuclear factor I/B	-2.87	2.69	-1	93.59	4781	600728	9
8133770	CCDC146	coiled-coil domain containing 146	-1.45	1.36	0	93.55	57639	NA	7
7942626	UVRAG	UV radiation resistance associated gene	-1.27	1.19	0	93.54	7405	602493	11
7928491	MYST4	MYST histone acetyltransferase (monocytic leukemia) 4	-1.86	1.74	-1	93.53	23522	605880	10
8064302	PCMTD2	protein-L-isoaspartate (D-aspartate) O-methyltransferase domain containing 2	-2.57	2.4	-1	93.49	55251	NA	20
8138581	TRA2A	transformer 2 alpha homolog (Drosophila)	-1.1	1.03	0	93.48	29896	602718	7
7950626	RPS20P27	ribosomal protein S20 pseudogene 27	-1	0.94	0	93.45	729927	NA
7913001	UBR4	ubiquitin protein ligase E3 component n-recognin 4	-1.42	1.33	-1	93.44	23352	609890	1
7908978	ZC3H11A	zinc finger CCCH-type containing 11A	-3.04	2.84	-1	93.44	9877	NA	1
8115481	FAM71B	family with sequence similarity 71, member B	1.23	-1.14	1	93.42	153745	NA	5
8009326	CACNG5	calcium channel, voltage-dependent, gamma subunit 5	1.07	-1	0	93.41	27091	606405	17, 17
8145702	WRN	Werner syndrome	-1.58	1.48	0	93.4	7486	277700, 604611	8
8100292	FRYL	FRY-like	-1.6	1.49	0	93.35	285527	NA	4
7925565	HNRNPU	heterogeneous nuclear ribonucleoprotein U (scaffold attachment factor A)	-1.36	1.27	-1	93.34	3192	602869	1
7950606	RSF1	remodeling and spacing factor 1	-2.02	1.88	-1	93.3	51773	608522	11
8119525	HCRP1	hepatocellular carcinoma-related HCRP1	-1.5	1.4	0	93.27	387535	NA
7916185	ZCCHC11	zinc finger, CCHC domain containing 11	-1.18	1.1	0	93.25	23318	NA	1
8058570	C2orf67	chromosome 2 open reading frame 67	-1.88	1.76	-1	93.23	151050	NA	2
7925561	C1orf199	chromosome 1 open reading frame 199	-1.85	1.72	0	93.21	284702	NA	1
7908041	LAMC1	laminin, gamma 1 (formerly LAMB2)	-1.88	1.75	-1	93.19	3915	150290, 176780	1
8101013	RCHY1	ring finger and CHY zinc finger domain containing 1	-1.1	1.02	0	93.18	25898	607680	4
8159815	CBWD1	COBW domain containing 1	-2.04	1.9	-1	93.11	55871	611078	9, 9
8006820	LASP1	LIM and SH3 protein 1	-1.03	0.96	-1	93.08	3927	602920	17
7964548	METTL1	methyltransferase like 1	1.05	-0.98	0	93.08	4234	604466	12
8110408	THOC3	THO complex 3	-1.28	1.2	0	93.07	84321	606929	5
7919226	POLR3C	polymerase (RNA) III (DNA directed) polypeptide C (62kD)	-1.09	1.01	0	93.05	10623	NA	1
7927389	MAPK8	mitogen-activated protein kinase 8	-1.33	1.24	0	93.04	5599	601158	10
8029754	FOXA3	forkhead box A3	1.01	-0.94	0	93.03	3171	602295	19
8140534	SEMA3C	sema domain, immunoglobulin domain (Ig), short basic domain, secreted, (semaphorin) 3C	-1.5	1.39	-1	93.02	10512	602645	7
8161587	CBWD3	COBW domain containing 3	-1.77	1.65	-1	92.99	445571	611080	9, 9
8098576	SLC25A4	solute carrier family 25 (mitochondrial carrier; adenine nucleotide translocator), member 4	-1.15	1.07	-1	92.99	291	103220, 157640, 609283	4
8017634	DDX5	DEAD (Asp-Glu-Ala-Asp) box polypeptide 5	-1.92	1.78	-1	92.96	1655	180630	17
7968658	EXOSC8	exosome component 8	-1.43	1.33	0	92.94	11340	606019	13
8051204	SUPT7L	suppressor of Ty 7 (S. cerevisiae)-like	-1.75	1.63	-1	92.93	9913	NA	2
8000167	SLC7A5P1	solute carrier family 7 (cationic amino acid transporter, y+ system), member 5 pseudogene 1	-2.09	1.94	-1	92.91	81893	NA	16
8130087	PPIL4	peptidylprolyl isomerase (cyclophilin)-like 4	-1.26	1.17	0	92.87	85313	607609	6
8062347	RBL1	retinoblastoma-like 1 (p107)	1.05	-0.97	0	92.87	5933	116957	20, 20
8106784	RASA1	RAS p21 protein activator (GTPase activating protein) 1	-2.69	2.5	-1	92.86	5921	139150, 608354, 608355	5, 5
8020779	DSG2	desmoglein 2	-1.26	1.17	0	92.83	1829	125671, 610193	18
7981732	IGH@	immunoglobulin heavy locus	1.01	-0.93	0	92.81	3492	NA
8000409	HMGN2	high-mobility group nucleosomal binding domain 2	-2.11	1.95	-1	92.79	3151	163910	1
8030022	GRIN2D	glutamate receptor, ionotropic, N-methyl D-aspartate 2D	1.2	-1.11	0	92.77	2906	602717	19
7965523	NR2C1	nuclear receptor subfamily 2, group C, member 1	-1.07	1	0	92.76	7181	601529	12, 12
8094876	GUF1	GUF1 GTPase homolog (S. cerevisiae)	-1.78	1.65	0	92.73	60558	NA	4
7907611	RASAL2	RAS protein activator like 2	-1.35	1.26	0	92.73	9462	606136	1, 1
8125649	VPS52	vacuolar protein sorting 52 homolog (S. cerevisiae)	-1.22	1.13	-1	92.72	6293	603443	6, 6_cox_hap1, 6_qbl_hap2
8178917	VPS52	vacuolar protein sorting 52 homolog (S. cerevisiae)	-1.22	1.13	-1	92.72	6293	603443	6, 6_cox_hap1, 6_qbl_hap2
8017885	ABCA8	ATP-binding cassette, sub-family A (ABC1), member 8	-1.67	1.55	0	92.71	10351	612505	17
8144388	FAM90A1	family with sequence similarity 90, member A1	1.23	-1.14	0	92.71	55138	NA	12
8089930	GOLGB1	golgin B1, golgi integral membrane protein	-1.92	1.78	-1	92.7	2804	602500	3
8061772	MAPRE1	microtubule-associated protein, RP/EB family, member 1	-1.64	1.52	-1	92.61	22919	603108	20
8040163	IAH1	isoamyl acetate-hydrolyzing esterase 1 homolog (S. cerevisiae)	-1.87	1.73	-1	92.58	285148	NA	2
8100615	UBA6	ubiquitin-like modifier activating enzyme 6	-1.53	1.42	0	92.58	55236	611361	4
7988921	MYO5A	myosin VA (heavy chain 12, myoxin)	-1.43	1.33	0	92.56	4644	160777, 214450	15
8173673	ATRX	alpha thalassemia/mental retardation syndrome X-linked (RAD54 homolog, S. cerevisiae)	-1.92	1.78	-1	92.53	546	300032, 300448, 301040, 309580	X
8105040	OSMR	oncostatin M receptor	-1.49	1.38	0	92.52	9180	105250, 601743	5
8141133	SHFM1	split hand/foot malformation (ectrodactyly) type 1	-1.18	1.09	0	92.52	7979	183600, 601285	7
8153223	PTK2	PTK2 protein tyrosine kinase 2	-1.69	1.56	0	92.49	5747	600758	8
7902934	BRDT	bromodomain, testis-specific	1.08	-1	0	92.43	676	602144	1, 1
7951554	RDX	radixin	-3.03	2.8	-1	92.41	5962	179410, 611022	11
7948377	OR5A2	olfactory receptor, family 5, subfamily A, member 2	1.29	-1.2	1	92.39	219981	NA	11
7987315	ACTC1	actin, alpha, cardiac muscle 1	-1.36	1.25	-1	92.37	70	102540, 192600, 612098	15
8000537	NPIP	nuclear pore complex interacting protein	-1.2	1.11	0	92.37	9284	606406	16
8101212	CCNI	cyclin I	-2.04	1.88	-1	92.32	10983	NA	4
7975416	PCNX	pecanex homolog (Drosophila)	-1.29	1.19	0	92.29	22990	NA	14
8137517	HTR5A	5-hydroxytryptamine (serotonin) receptor 5A	1.04	-0.96	0	92.27	3361	601305	7
8150287	WHSC1L1	Wolf-Hirschhorn syndrome candidate 1-like 1	-1.59	1.47	0	92.26	54904	601626, 607083	8, 8
8138708	HOXA1	homeobox A1	1.24	-1.14	0	92.25	3198	142955, 601536	7
8095048	FIP1L1	FIP1 like 1 (S. cerevisiae)	-1.38	1.27	-1	92.24	81608	607686	4
7979044	NIN	ninein (GSK3B interacting protein)	-1.16	1.07	0	92.24	51199	608684	14, 14, 14, 14
7916592	MYSM1	Myb-like, SWIRM and MPN domains 1	-2.13	1.97	-1	92.22	114803	612176	1
7992402	NDUFB10	NADH dehydrogenase (ubiquinone) 1 beta subcomplex, 10, 22kDa	-1.4	1.29	-1	92.21	4716	603843	16
8047596	NBEAL1	neurobeachin-like 1	-2.7	2.49	-1	92.2	65065	609816	2, 2
8149116	DEFA1	defensin, alpha 1	2.88	-2.66	1	92.11	1667	125220	8, 8, 8
8149126	DEFA1	defensin, alpha 1	2.88	-2.66	1	92.11	1667	125220	8, 8, 8
8149137	DEFA3	defensin, alpha 3, neutrophil-specific	2.88	-2.66	1	92.11	1668	604522	8
7982204	HMGN2	high-mobility group nucleosomal binding domain 2	-2.14	1.97	-1	92.08	3151	163910	1
8136614	AGK	acylglycerol kinase	-1.53	1.41	0	92.07	55750	610345	7
8083709	SMC4	structural maintenance of chromosomes 4	-1.21	1.11	0	92.05	10051	605575	3, 3
8170891	GDI1	GDP dissociation inhibitor 1	-1.64	1.51	-1	92.04	2664	300104, 309541	X
7933999	RUFY2	RUN and FYVE domain containing 2	-1.41	1.3	0	92.03	55680	610328	10, 10
7970844	KATNAL1	katanin p60 subunit A-like 1	-1.42	1.3	0	92.02	84056	NA	13, 13
7916262	C1orf123	chromosome 1 open reading frame 123	-2.43	2.23	-1	92	54987	NA	1
8119184	RNF8	ring finger protein 8	-1.46	1.35	-1	92	9025	611685	6
7975368	SFRS5	splicing factor, arginine/serine-rich 5	-2.36	2.17	-1	91.99	6430	600914	14, 14
7908330	C1orf27	chromosome 1 open reading frame 27	-2.09	1.92	-1	91.98	54953	609335	1
8065280	C20orf74	chromosome 20 open reading frame 74	-1.32	1.21	0	91.95	57186	NA	20
7913300	HP1BP3	heterochromatin protein 1, binding protein 3	-1.76	1.62	-1	91.93	50809	NA	1
8180123	VPS52	vacuolar protein sorting 52 homolog (S. cerevisiae)	-1.3	1.2	-1	91.9	6293	603443	6, 6_cox_hap1, 6_qbl_hap2
7931832	AKR1C2	aldo-keto reductase family 1, member C2 (dihydrodiol dehydrogenase 2; bile acid binding protein; 3-alpha hydroxysteroid dehydrogenase, type III)	-1.42	1.3	-1	91.84	1646	600450	10
7977127	KLC1	kinesin light chain 1	-1.9	1.75	-1	91.81	3831	600025	14, 14
8126018	STK38	serine/threonine kinase 38	-1.53	1.41	-1	91.81	11329	606964	6
7995583	CHD9	chromodomain helicase DNA binding protein 9	-2.53	2.32	-1	91.8	80205	NA	16
8108629	VTRNA1-2	vault RNA 1-2	1.12	-1.03	0	91.79	NA	NA
7981111	DICER1	dicer 1, ribonuclease type III	-2.08	1.9	-1	91.78	23405	606241	14, 14
8163733	CDK5RAP2	CDK5 regulatory subunit associated protein 2	-1.05	0.96	-1	91.76	55755	604804, 608201	9
7925320	NID1	nidogen 1	-1.39	1.27	-1	91.76	4811	131390	1
8157605	STOM	stomatin	-3.06	2.81	-1	91.74	NA	NA
7999496	ZC3H7A	zinc finger CCCH-type containing 7A	-1.78	1.63	0	91.72	29066	NA	16
8131013	UNC84A	unc-84 homolog A (C. elegans)	-1.31	1.2	0	91.67	23353	607723	7
8010897	METRNL	meteorin, glial cell differentiation regulator-like	1.23	-1.13	1	91.62	284207	NA	17
8084694	EIF4A2	eukaryotic translation initiation factor 4A, isoform 2	-2.87	2.63	-1	91.61	1974	601102	3
7950726	FAM181B	family with sequence similarity 181, member B	1.06	-0.97	0	91.59	220382	NA	11
8091255	PAQR9	progestin and adipoQ receptor family member IX	1.05	-0.96	0	91.58	344838	NA	3
8084219	KLHL24	kelch-like 24 (Drosophila)	-1.94	1.78	0	91.56	54800	611295	3
8115147	CD74	CD74 molecule, major histocompatibility complex, class II invariant chain	-1.9	1.74	-1	91.52	972	142790	5, 5
7965359	ATP2B1	ATPase, Ca++ transporting, plasma membrane 1	-2.29	2.09	-1	91.49	490	108731	12
7911241	OR2L8	olfactory receptor, family 2, subfamily L, member 8	1.21	-1.11	0	91.49	391190	NA	1
8133876	CD36	CD36 molecule (thrombospondin receptor)	-2.55	2.33	-1	91.47	948	173510, 248310, 608404, 610938, 611162	7, 7, 7, 7, 7
8114778	GCSH	glycine cleavage system protein H (aminomethyl carrier)	-2.11	1.93	-1	91.47	2653	238330, 605899	16
8130038	SHPRH	SNF2 histone linker PHD RING helicase	-2.19	2	-1	91.47	257218	608048	6
7968746	WBP4	WW domain binding protein 4 (formin binding protein 21)	-1.31	1.19	0	91.46	11193	604981	13
8007310	LOC441795	high mobility group protein B3-like protein-like	1.03	-0.94	0	91.44	441795	NA
8040113	ASAP2	ArfGAP with SH3 domain, ankyrin repeat and PH domain 2	-1.02	0.93	0	91.42	8853	603817	2
7989159	ZNF280D	zinc finger protein 280D	-1.23	1.13	0	91.42	54816	NA	15, 15
8054192	MITD1	MIT, microtubule interacting and transport, domain containing 1	-1.61	1.47	0	91.4	129531	NA	2
7983638	DTWD1	DTW domain containing 1	-1.14	1.04	0	91.39	56986	NA	15
7967636	MGC16384	hypothetical LOC114130	-1.18	1.07	0	91.38	NA	NA
8156718	NCBP1	nuclear cap binding protein subunit 1, 80kDa	-2.07	1.89	-1	91.37	4686	600469	9
7930682	FAM160B1	family with sequence similarity 160, member B1	-1.05	0.96	0	91.36	57700	NA	10, 10
8136790	PRSS2	protease, serine, 2 (trypsin 2)	1.16	-1.06	1	91.35	5645	601564	7
7999841	SMG1	SMG1 homolog, phosphatidylinositol 3-kinase-related kinase (C. elegans)	-2.37	2.16	-1	91.21	23049	607032	16
8058765	FN1	fibronectin 1	-2.82	2.57	-1	91.16	2335	135600, 601894	2, 2
7950983	CHORDC1	cysteine and histidine-rich domain (CHORD)-containing 1	-2.05	1.86	-1	91.14	26973	604353	11
8086150	LRRFIP2	leucine rich repeat (in FLII) interacting protein 2	-1.72	1.57	-1	91.12	9209	NA	3
8124040	ATXN1	ataxin 1	-1.02	0.93	0	91.11	6310	164400, 601556	6
8149142	DEFA5	defensin, alpha 5, Paneth cell-specific	1.35	-1.23	0	91.11	1670	600472	8
7916443	USP24	ubiquitin specific peptidase 24	-1.54	1.4	0	91.1	23358	610569	1
8131263	RNU13P2	RNA, U13 small nuclear pseudogene 2	-3.02	2.75	-1	91.07	6077	NA
8057719	HIBCH	3-hydroxyisobutyryl-Coenzyme A hydrolase	-2.35	2.14	-1	91.05	26275	250620, 610690	2
8154178	JAK2	Janus kinase 2 (a protein tyrosine kinase)	-1.38	1.26	0	91.04	3717	147796, 187950, 254450, 263300, 600880, 601626	9
8122637	SASH1	SAM and SH3 domain containing 1	-1.35	1.23	-1	91.04	23328	607955	6
8120758	SENP6	SUMO1/sentrin specific peptidase 6	-2.48	2.26	-1	91.04	26054	605003	6
8117614	HIST1H2BO	histone cluster 1, H2bo	1.16	-1.06	0	91.03	8348	602808	6
8042356	MEIS1	Meis homeobox 1	-1.58	1.44	0	91	4211	601739	2
7956166	FAM62A	family with sequence similarity 62 (C2 domain containing), member A	-1.39	1.27	-1	90.99	23344	NA	12
8069150	KRTAP10-9	keratin associated protein 10-9	1.01	-0.92	0	90.99	386676	NA	21
8160559	DDX58	DEAD (Asp-Glu-Ala-Asp) box polypeptide 58	-1.09	0.99	0	90.94	23586	609631	9
7942032	SAPS3	SAPS domain family, member 3	-1.45	1.32	0	90.94	55291	610879	11
8056220	AHCTF1	AT hook containing transcription factor 1	-1.8	1.64	0	90.87	25909	610853	1
8128592	ATG5	ATG5 autophagy related 5 homolog (S. cerevisiae)	-1.37	1.24	0	90.87	9474	604261	6
7927108	BMS1	BMS1 homolog, ribosome assembly protein (yeast)	-1.07	0.98	0	90.87	9790	611448	10
8031047	MYADM	myeloid-associated differentiation marker	-2.06	1.87	-1	90.85	91663	609959	19, 19, 19, 19
7916669	DOCK7	dedicator of cytokinesis 7	-1.33	1.21	0	90.84	85440	NA	1
8161537	CBWD3	COBW domain containing 3	-1.61	1.46	0	90.81	445571	611080	9, 9
7917649	TGFBR3	transforming growth factor, beta receptor III	-1.51	1.37	-1	90.8	7049	600742	1
8173766	BRWD3	bromodomain and WD repeat domain containing 3	-1.14	1.03	0	90.79	254065	300553, 300659	X
8016077	GPATCH8	G patch domain containing 8	-1.19	1.08	0	90.73	23131	NA	17
7977657	HNRNPC	heterogeneous nuclear ribonucleoprotein C (C1/C2)	-1.14	1.04	0	90.69	3183	164020	14
8034097	LOC147727	hypothetical LOC147727	-1.28	1.16	0	90.67	147727	NA	19
8156521	hsa-let-7f-1	hsa-let-7f-1	1.01	-0.92	1	90.63	NA	NA
8163629	TNFSF8	tumor necrosis factor (ligand) superfamily, member 8	1.02	-0.93	0	90.62	944	603875	9
8113881	RAPGEF6	Rap guanine nucleotide exchange factor (GEF) 6	-1.24	1.12	0	90.61	51735	610499	5
7909529	RCOR3	REST corepressor 3	-1.6	1.45	0	90.61	55758	NA	1, 1, 1
7933115	CDC10L	CDC10 cell division cycle 10 homolog (S. cerevisiae)-like	-1.95	1.77	-1	90.6	285961	NA	10
8036710	GMFG	glia maturation factor, gamma	-1.55	1.4	0	90.56	9535	604104	19
8112107	PPAP2A	phosphatidic acid phosphatase type 2A	-1.73	1.57	-1	90.55	8611	607124	5
8003322	CYBA	cytochrome b-245, alpha polypeptide	1.2	-1.09	0	90.52	1535	233690, 608508	16
8028950	EGLN2	egl nine homolog 2 (C. elegans)	1.24	-1.12	0	90.5	112398	606424	19, 19
8113064	LYSMD3	LysM, putative peptidoglycan-binding, domain containing 3	-1.03	0.93	0	90.42	116068	NA	5
8007867	LRRC37A2	leucine rich repeat containing 37, member A2	-1.97	1.78	-1	90.4	474170	NA	17
8092035	PHC3	polyhomeotic homolog 3 (Drosophila)	-1.76	1.59	-1	90.39	80012	NA	3
8000651	BOLA2	bolA homolog 2 (E. coli)	-1.76	1.59	-1	90.38	552900	NA	16, 16
7930304	GSTO1	glutathione S-transferase omega 1	-1.22	1.11	-1	90.38	9446	605482	10
8044127	C2orf49	chromosome 2 open reading frame 49	-1.46	1.32	0	90.36	79074	NA	2
7922889	IVNS1ABP	influenza virus NS1A binding protein	-2.65	2.39	-1	90.35	10625	609209	1
8138686	KIAA0087	KIAA0087	1.15	-1.04	0	90.34	9808	NA	7
8049827	2010-09-02	septin 2	-1.55	1.4	-1	90.24	4735	601506	2, 2
8105633	PPWD1	peptidylprolyl isomerase domain and WD repeat containing 1	-2.41	2.18	-1	90.24	23398	NA	5
7973036	PARP2	poly (ADP-ribose) polymerase 2	-2.1	1.89	-1	90.22	10038	607725	14
8025429	HNRNPM	heterogeneous nuclear ribonucleoprotein M	-1.28	1.15	0	90.2	4670	160994	19
8115886	THOC3	THO complex 3	-1.55	1.4	-1	90.2	84321	606929	5
8007637	FZD2	frizzled homolog 2 (Drosophila)	1.17	-1.05	0	90.19	2535	600667	17
7922328	hsa-mir-199a-2 /// FJ623959	hsa-mir-199a-2 /// FJ623959	1.12	-1.01	0	90.16	NA	NA
8052719	PNO1	partner of NOB1 homolog (S. cerevisiae)	1.22	-1.1	0	90.12	NA	NA
8050302	ROCK2	Rho-associated, coiled-coil containing protein kinase 2	-2.5	2.26	-1	90.12	9475	604002	2
7921987	TMCO1	transmembrane and coiled-coil domains 1	-2.12	1.91	-1	90.11	54499	NA	1
7970262	CUL4A	cullin 4A	-1.16	1.05	0	90.09	8451	603137	13, 13
8089203	SENP7	SUMO1/sentrin specific peptidase 7	-1.68	1.51	0	90.09	57337	NA	3
8118607	HLA-DPB2	major histocompatibility complex, class II, DP beta 2 (pseudogene)	1.01	-0.91	0	90.05	3116	NA	6, 6_cox_hap1, 6_qbl_hap2
8098581	SNX25	sorting nexin 25	-1.52	1.36	0	90.05	83891	NA	4
8059965	C2orf19	chromosome 2 open reading frame 19	1.14	-1.03	1	90.04	394261	NA
7907222	PRRX1	paired related homeobox 1	-1.85	1.67	-1	90.02	5396	167420	1
8151842	KIAA1429	KIAA1429	-1.35	1.22	0	89.98	25962	NA	8, 8
8057394	SESTD1	SEC14 and spectrin domains 1	-1.72	1.55	0	89.98	91404	NA	2
8052526	XPO1	exportin 1 (CRM1 homolog, yeast)	-2.35	2.12	-1	89.98	7514	602559	2
8127346	RAB23	RAB23, member RAS oncogene family	-1.52	1.37	0	89.92	51715	201000, 606144	6, 6
7943424	BIRC2	baculoviral IAP repeat-containing 2	-1.77	1.59	-1	89.89	329	601712	11
7909898	MIA3	melanoma inhibitory activity family, member 3	-1.58	1.42	-1	89.89	375056	NA	1
7901052	SNORD38B	small nucleolar RNA, C/D box 38B	-3.25	2.92	-1	89.87	94163	NA	1
8007850	LRRC37A	leucine rich repeat containing 37A	-1.95	1.75	-1	89.86	9884	NA	17
8163063	CTNNAL1	catenin (cadherin-associated protein), alpha-like 1	-1.69	1.52	-1	89.84	8727	604785	9
7961339	LRP6	low density lipoprotein receptor-related protein 6	-1.33	1.19	0	89.84	4040	603507, 610947	12
8167912	KLF8	Kruppel-like factor 8	-2	1.8	-1	89.83	11279	300286	X
7995834	MT1IP	metallothionein 1I (pseudogene)	1.37	-1.23	0	89.83	644314	156355	16
8050507	WDR35	WD repeat domain 35	-1.1	0.99	0	89.82	57539	NA	2
7938528	PARVA	parvin, alpha	-2.43	2.18	-1	89.8	55742	608120	11
8008662	RNF126P1	ring finger protein 126 pseudogene 1	1.16	-1.04	0	89.78	376412	NA	17
8016245	LRRC37A4	leucine rich repeat containing 37, member A4 (pseudogene)	-2.12	1.9	-1	89.76	55073	NA	17
7946015	OR51A4	olfactory receptor, family 51, subfamily A, member 4	1.27	-1.14	0	89.75	401666	NA	11
8167069	UBA1	ubiquitin-like modifier activating enzyme 1	-1.28	1.15	-1	89.73	7317	301830, 314370	X, X
8051547	PRKD3	protein kinase D3	-1.06	0.95	0	89.71	23683	607077	2
8075673	RBM9	RNA binding motif protein 9	-2.19	1.96	-1	89.71	23543	612149	22, 22
8095009	DCUN1D4	DCN1, defective in cullin neddylation 1, domain containing 4 (S. cerevisiae)	-2.01	1.8	-1	89.69	23142	NA	4
7960594	CHD4	chromodomain helicase DNA binding protein 4	-1.47	1.32	-1	89.67	1108	603277	12
8024497	THOP1	thimet oligopeptidase 1	1.08	-0.96	0	89.67	7064	601117	19
7975725	YLPM1	YLP motif containing 1	-1.75	1.57	-1	89.67	56252	NA	14
7968333	USPL1	ubiquitin specific peptidase like 1	-1.32	1.18	0	89.66	10208	NA	13
8042701	EMX1	empty spiracles homeobox 1	1.13	-1.02	0	89.64	2016	600034	2
8054227	REV1	REV1 homolog (S. cerevisiae)	-1.13	1.01	0	89.62	51455	606134	2
7968516	PDS5B	PDS5, regulator of cohesion maintenance, homolog B (S. cerevisiae)	-1.62	1.45	0	89.59	23047	605333	13
7902512	DNAJB4	DnaJ (Hsp40) homolog, subfamily B, member 4	-2.11	1.89	-1	89.58	11080	611327	1
8003578	JCLN	jacalin-like lectin domain containing	1.17	-1.05	0	89.56	123887	NA	16_random
8000834	BOLA2	bolA homolog 2 (E. coli)	-1.93	1.73	-1	89.55	552900	NA	16, 16
7935855	LBX1	ladybird homeobox 1	1.31	-1.17	0	89.54	10660	604255	10
7951133	MAML2	mastermind-like 2 (Drosophila)	-1.16	1.04	0	89.54	84441	607537	11
7932885	ARHGAP12	Rho GTPase activating protein 12	-2.92	2.61	-1	89.53	94134	610577	10
8006239	NF1	neurofibromin 1	-1.39	1.24	0	89.5	4763	162200, 162210, 193520, 601321, 607785	17, 17
8060063	NDUFA10	NADH dehydrogenase (ubiquinone) 1 alpha subcomplex, 10, 42kDa	-1.26	1.12	-1	89.47	4705	603835	2
8039796	CHMP2A	chromatin modifying protein 2A	-1.3	1.16	-1	89.46	27243	610893	19, 19
8107164	HISPPD1	histidine acid phosphatase domain containing 1	-1.73	1.55	0	89.46	23262	611648	5
7981951	SNRPN	small nuclear ribonucleoprotein polypeptide N	1.67	-1.5	1	89.45	6638	176270, 182279	15, 15, 15
7906348	CD1C	CD1c molecule	-1.17	1.04	0	89.42	911	188340	1
8089988	CCDC58	coiled-coil domain containing 58	-1.45	1.3	0	89.41	131076	NA	3
8010783	UTS2R	urotensin 2 receptor	1.29	-1.15	0	89.38	2837	600896	17
8078110	CAPN7	calpain 7	-2.86	2.55	-1	89.35	23473	606400	3
7933665	MBL2	mannose-binding lectin (protein C) 2, soluble (opsonic defect)	1.33	-1.19	1	89.35	4153	154545	10
7930537	TCF7L2	transcription factor 7-like 2 (T-cell specific, HMG-box)	-1.76	1.57	-1	89.34	6934	125853, 602228	10
7979611	ZBTB25	zinc finger and BTB domain containing 25	-1.12	1	0	89.3	7597	194541	14
8058161	ORC2L	origin recognition complex, subunit 2-like (yeast)	-1.15	1.02	0	89.27	4999	601182	2
8080980	FLJ10213	hypothetical protein FLJ10213	-1.02	0.91	0	89.24	55096	NA	3
8149204	FAM90A1	family with sequence similarity 90, member A1	1.02	-0.91	0	89.21	55138	NA	12
8097148	KIAA1109	KIAA1109	-2.29	2.04	-1	89.21	84162	611565	4
8047606	NBEAL1	neurobeachin-like 1	-2.7	2.41	-1	89.17	65065	609816	2, 2
8121216	PRDM13	PR domain containing 13	1.21	-1.08	0	89.17	59336	NA	6
8093494	CRIPAK	cysteine-rich PAK1 inhibitor	-1.6	1.43	-1	89.16	285464	610203	4
8068289	SON	SON DNA binding protein	-1.56	1.39	-1	89.12	6651	182465	21, 21
8051670	SOS1	son of sevenless homolog 1 (Drosophila)	-2.65	2.36	-1	89.1	6654	135300, 182530, 610733	2
7931348	FOXI2	forkhead box I2	1.09	-0.97	0	89.07	399823	NA	10
8019521	FOXK2	forkhead box K2	-2.2	1.96	-1	89.07	NA	NA
8146285	HGSNAT	heparan-alpha-glucosaminide N-acetyltransferase	-1.6	1.43	-1	89.06	138050	252930, 610453	8
8156167	MAK10	MAK10 homolog, amino-acid N-acetyltransferase subunit (S. cerevisiae)	-1.01	0.9	0	89.06	60560	NA	9
8048445	WNT6	wingless-type MMTV integration site family, member 6	1.04	-0.93	0	89.02	7475	604663	2
7932285	C10orf97	chromosome 10 open reading frame 97	-1.85	1.64	0	88.99	80013	611649	10
8029392	ZNF234	zinc finger protein 234	-1.07	0.95	0	88.99	10780	604750	19
8089082	DCBLD2	discoidin, CUB and LCCL domain containing 2	-1.76	1.57	0	88.97	131566	608698	3
7926565	MLLT10	myeloid/lymphoid or mixed-lineage leukemia (trithorax homolog, Drosophila); translocated to, 10	-2.15	1.91	-1	88.96	8028	601626, 602409	10, 10
8099696	SEPSECS	Sep (O-phosphoserine) tRNA:Sec (selenocysteine) tRNA synthase	-1.75	1.56	0	88.95	51091	NA	4, 4
8016891	VEZF1	vascular endothelial zinc finger 1	-1.69	1.5	-1	88.95	7716	606747	17
8083092	ZBTB38	zinc finger and BTB domain containing 38	-2.14	1.9	-1	88.95	253461	612218, 612221	3
8019851	ADCYAP1	adenylate cyclase activating polypeptide 1 (pituitary)	1.06	-0.95	0	88.91	NA	NA	NA
7929288	EXOC6	exocyst complex component 6	-1.35	1.2	0	88.9	54536	609672	10, 10
8085283	C3orf24	chromosome 3 open reading frame 24	1.06	-0.94	0	88.88	115795	NA	3
7897404	PARK7	Parkinson disease (autosomal recessive, early onset) 7	-1.48	1.32	-1	88.88	11315	602533, 606324	1
8052762	GFPT1	glutamine-fructose-6-phosphate transaminase 1	-1.76	1.56	-1	88.87	2673	138292	2
8103745	HAND2	heart and neural crest derivatives expressed 2	1.01	-0.9	0	88.87	9464	602407	4
7983111	SNAP23	synaptosomal-associated protein, 23kDa	-1.37	1.22	-1	88.85	8773	602534	15
8083063	SLC25A36	solute carrier family 25, member 36	-1.93	1.71	-1	88.84	55186	NA	3
8175052	AIFM1	apoptosis-inducing factor, mitochondrion-associated, 1	-1.48	1.32	-1	88.83	9131	300169	X, X, X
8155636	CBWD3	COBW domain containing 3	-1.93	1.71	-1	88.83	445571	611080	9, 9
7898833	AOF2	amine oxidase (flavin containing) domain 2	-2.15	1.91	-1	88.81	23028	609132	1
8173217	ARHGEF9	Cdc42 guanine nucleotide exchange factor (GEF) 9	-1.57	1.4	0	88.81	23229	300429, 300607	X
8133030	GABPA	GA binding protein transcription factor, alpha subunit 60kDa	-1.47	1.3	0	88.81	2551	600609	21
8067818	NPBWR2	neuropeptides B/W receptor 2	1.29	-1.15	0	88.81	2832	600731	20
7980005	NUMB	numb homolog (Drosophila)	-1.44	1.28	-1	88.78	8650	603728	14
7990054	UACA	uveal autoantigen with coiled-coil domains and ankyrin repeats	-2.77	2.46	-1	88.78	55075	612516	15, 15
7927560	FAM21A	family with sequence similarity 21, member A	-1.09	0.97	0	88.76	387680	NA	10
8007919	LRRC37A4	leucine rich repeat containing 37, member A4 (pseudogene)	-2.21	1.96	-1	88.7	55073	NA	17
7963174	LASS5	LAG1 homolog, ceramide synthase 5	-1.21	1.07	0	88.65	91012	NA	12
8123315	QKI	quaking homolog, KH domain RNA binding (mouse)	-1.64	1.45	-1	88.65	9444	609590	6, 6
8126259	C6orf130	chromosome 6 open reading frame 130	-2.53	2.24	-1	88.59	221443	NA	6
8046380	ITGA6	integrin, alpha 6	-2.4	2.12	-1	88.56	3655	147556, 226730	2
8052721	PPP3R1	protein phosphatase 3 (formerly 2B), regulatory subunit B, alpha isoform	-2.75	2.43	-1	88.56	5534	601302	2
8107702	C5orf48	chromosome 5 open reading frame 48	1.05	-0.93	0	88.55	389320	NA	5
8144428	FAM90A1	family with sequence similarity 90, member A1	1.18	-1.05	0	88.52	55138	NA	12
8144432	FAM90A1	family with sequence similarity 90, member A1	1.18	-1.05	0	88.52	55138	NA	12
8144436	FAM90A1	family with sequence similarity 90, member A1	1.18	-1.05	0	88.52	55138	NA	12
8144444	FAM90A1	family with sequence similarity 90, member A1	1.18	-1.05	0	88.52	55138	NA	12
8074969	DDT	D-dopachrome tautomerase	-2.07	1.83	-1	88.51	1652	602750	22, 22
8110666	TRIM52	tripartite motif-containing 52	-2.74	2.42	-1	88.5	NA	NA
8133434	EIF4H	eukaryotic translation initiation factor 4H	-1.14	1.01	-1	88.47	7458	603431	7
8134122	AKAP9	A kinase (PRKA) anchor protein (yotiao) 9	-1.9	1.68	0	88.42	10142	604001, 611820	7
7978595	BAZ1A	bromodomain adjacent to zinc finger domain, 1A	-1.07	0.94	0	88.42	11177	605680	14
7990729	CHRNB4	cholinergic receptor, nicotinic, beta 4	1.12	-0.99	0	88.38	1143	118509	15
8144699	LRLE1	liver-related low express protein 1	-2.39	2.12	0	88.38	100133175	NA
8023984	HCN2	hyperpolarization activated cyclic nucleotide-gated potassium channel 2	1.04	-0.92	0	88.37	610	602781	19
8020423	MIB1	mindbomb homolog 1 (Drosophila)	-1.84	1.62	0	88.35	57534	608677	18
8038278	LHB	luteinizing hormone beta polypeptide	1.12	-0.99	0	88.34	3972	152780	19
7926283	PRPF18	PRP18 pre-mRNA processing factor 18 homolog (S. cerevisiae)	-1.89	1.67	-1	88.34	8559	604993	10
8123467	C6orf70	chromosome 6 open reading frame 70	-2.3	2.03	-1	88.29	55780	NA	6
7932530	PIP4K2A	phosphatidylinositol-5-phosphate 4-kinase, type II, alpha	-1.09	0.96	0	88.29	5305	603140	10
8086706	SETD2	SET domain containing 2	-2.39	2.11	-1	88.29	29072	NA	3
8154670	IFT74	intraflagellar transport 74 homolog (Chlamydomonas)	-1.27	1.12	0	88.25	80173	608040	9, 9, 9, 9
8081386	NFKBIZ	nuclear factor of kappa light polypeptide gene enhancer in B-cells inhibitor, zeta	-1.07	0.94	0	88.25	64332	608004	3, 3
7950136	PHOX2A	paired-like homeobox 2a	1.21	-1.07	0	88.23	401	602078, 602753	11
8050658	ATAD2B	ATPase family, AAA domain containing 2B	-1.11	0.98	0	88.22	54454	NA	2
7980940	ATXN3	ataxin 3	-2.8	2.47	-1	88.22	4287	109150, 607047	14
7899813	RBBP4	retinoblastoma binding protein 4	-2.01	1.77	-1	88.22	5928	602923	1, 1
8146216	VDAC3	voltage-dependent anion channel 3	-2.1	1.85	0	88.21	7419	610029	8
7908867	TMEM183A	transmembrane protein 183A	-1.06	0.93	0	88.2	92703	NA	1
7981084	SERPINA9	serpin peptidase inhibitor, clade A (alpha-1 antiproteinase, antitrypsin), member 9	1.16	-1.02	0	88.17	327657	NA	14
7966268	GIT2	G protein-coupled receptor kinase interacting ArfGAP 2	-1.88	1.66	-1	88.12	9815	608564	12, 12
8067011	ADNP	activity-dependent neuroprotector homeobox	-1.49	1.31	0	88.1	23394	611386	20
7993815	ANKS4B	ankyrin repeat and sterile alpha motif domain containing 4B	1.23	-1.08	0	88.1	257629	609901	16
8000687	LOC641298	SMG1 homolog, phosphatidylinositol 3-kinase-related kinase pseudogene	-2.2	1.94	0	88.08	641298	NA	16
8134613	ZNF789	zinc finger protein 789	-1.14	1.01	0	88.07	285989	NA	7, 7
8117813	HLA-J	major histocompatibility complex, class I, J (pseudogene)	-1.29	1.13	0	88.03	3137	NA	6, 6_cox_hap1, 6_qbl_hap2
8097600	SMARCA5	SWI/SNF related, matrix associated, actin dependent regulator of chromatin, subfamily a, member 5	-1.15	1.01	0	88.02	8467	603375	4
8005765	WSB1	WD repeat and SOCS box-containing 1	-3.42	3.01	-1	88.02	26118	610091	17
7981960	SNRPN	small nuclear ribonucleoprotein polypeptide N	1.12	-0.99	0	88.01	6638	176270, 182279	15, 15, 15
8139165	VPS41	vacuolar protein sorting 41 homolog (S. cerevisiae)	-2.06	1.82	-1	88.01	27072	605485	7
8056151	PLA2R1	phospholipase A2 receptor 1, 180kDa	-2.19	1.93	-1	88	22925	604939	2, 2
7945182	APLP2	amyloid beta (A4) precursor-like protein 2	-2.46	2.16	-1	87.99	334	104776	11
7983663	USP8	ubiquitin specific peptidase 8	-1.04	0.91	0	87.99	9101	603158	15
8133504	GTF2I	general transcription factor II, i	-1.66	1.46	-1	87.98	2969	194050, 601679	7
8040889	DNAJC5G	DnaJ (Hsp40) homolog, subfamily C, member 5 gamma	1.13	-0.99	0	87.96	285126	NA	2
8129181	GOPC	golgi associated PDZ and coiled-coil motif containing	-1.15	1.01	-1	87.94	57120	606845	6
7955217	SPATS2	spermatogenesis associated, serine-rich 2	-1.46	1.29	0	87.91	65244	611667	12
8045619	EPC2	enhancer of polycomb homolog 2 (Drosophila)	-1.15	1.01	0	87.9	26122	611000	2
8063444	TSHZ2	teashirt zinc finger homeobox 2	-1.07	0.94	0	87.9	128553	NA	20
7925257	LYST	lysosomal trafficking regulator	-1.77	1.55	0	87.84	1130	214500, 606897	1
7986411	MEF2A	myocyte enhancer factor 2A	-1.3	1.14	0	87.84	4205	600660, 608320	15, 15
8112687	COL4A3BP	collagen, type IV, alpha 3 (Goodpasture antigen) binding protein	-1.99	1.75	-1	87.82	10087	604677	5, 5
8090772	TOPBP1	topoisomerase (DNA) II binding protein 1	-2.14	1.88	-1	87.8	11073	607760	3
7962590	RPAP3	RNA polymerase II associated protein 3	-1.7	1.49	0	87.79	79657	611477	12
7931556	VENTX	VENT homeobox homolog (Xenopus laevis)	1.04	-0.91	0	87.78	27287	607158	10
7973943	INSM2	insulinoma-associated 2	1.09	-0.95	0	87.77	84684	NA	14
7939120	RCN1	reticulocalbin 1, EF-hand calcium binding domain	-2.81	2.47	-1	87.73	5954	602735	11
7993999	LOC440354	PI-3-kinase-related kinase SMG-1 pseudogene	-2.89	2.54	-1	87.71	440354	NA	16, 16
8000222	LOC595101	PI-3-kinase-related kinase SMG-1 pseudogene	-2.89	2.54	-1	87.71	595101	NA	16
8004111	RABEP1	rabaptin, RAB GTPase binding effector protein 1	-1.86	1.63	-1	87.71	9135	603616	17
8022572	OSBPL1A	oxysterol binding protein-like 1A	-1.65	1.44	-1	87.7	114876	606730	18, 18
7938669	C11orf58	chromosome 11 open reading frame 58	-1.59	1.39	-1	87.68	10944	NA	11
7959080	SUDS3	suppressor of defective silencing 3 homolog (S. cerevisiae)	-1.11	0.97	0	87.68	64426	608250	12
7978686	NKX2-8	NK2 homeobox 8	1.29	-1.13	0	87.66	26257	603245	14
8031825	ZNF587	zinc finger protein 587	-2.67	2.34	-1	87.66	84914	NA	19
8019885	SMCHD1	structural maintenance of chromosomes flexible hinge domain containing 1	-1.79	1.57	0	87.65	23347	NA	18
8002987	C16orf61	chromosome 16 open reading frame 61	-1.61	1.41	-1	87.59	56942	NA	16
8132399	C7orf36	chromosome 7 open reading frame 36	-1.62	1.42	0	87.59	57002	NA	7
7931293	DOCK1	dedicator of cytokinesis 1	-2	1.76	-1	87.58	1793	601403	10
7944795	OR4D5	olfactory receptor, family 4, subfamily D, member 5	1.18	-1.03	0	87.56	219875	NA	11
8133309	PMS2L2	postmeiotic segregation increased 2-like 2 pseudogene	-2.04	1.79	-1	87.55	5380	NA	7, 7
7914212	SNORA61	small nucleolar RNA, H/ACA box 61	-2.39	2.09	-1	87.55	677838	NA	1
7993848	OTOA	otoancorin	1	-0.88	0	87.53	146183	607038, 607039	16, 16
7969271	SUGT1	SGT1, suppressor of G2 allele of SKP1 (S. cerevisiae)	-1.48	1.3	-1	87.53	10910	604098	13
8054804	CCDC93	coiled-coil domain containing 93	-1.04	0.91	0	87.52	54520	NA	2
8035684	TSSK6	testis-specific serine kinase 6	1.24	-1.08	0	87.51	83983	610712	19
8055645	ORC4L	origin recognition complex, subunit 4-like (yeast)	-1.02	0.89	0	87.47	5000	603056	2, 2
8163086	C9orf5	chromosome 9 open reading frame 5	-1.69	1.48	-1	87.46	23731	NA	9
8057578	CALCRL	calcitonin receptor-like	-1.74	1.52	0	87.44	10203	114190	2
8098758	ZNF721	zinc finger protein 721	-1.64	1.43	0	87.38	170960	NA	4
8000692	BOLA2	bolA homolog 2 (E. coli)	-1.88	1.64	-1	87.36	552900	NA	16, 16
8002481	HYDIN	hydrocephalus inducing homolog (mouse)	1.04	-0.9	0	87.35	54768	610812	16, 16
8156228	CTSL1	cathepsin L1	-1.93	1.69	-1	87.34	1514	116880	9, 9
8138773	EIF4H	eukaryotic translation initiation factor 4H	-1.03	0.9	-1	87.34	7458	603431	7
8090518	KIAA1257	KIAA1257	1.03	-0.9	0	87.31	57501	NA	3
8036403	DKFZp761D1918 /// ZNF540	hypothetical protein DKFZp761D1918 /// zinc finger protein 540	1.1	-0.96	0	87.3	NA	NA
7987369	ATPBD4	ATP binding domain 4	-2.37	2.07	-1	87.28	89978	NA	15, 15
8091141	XRN1	5'-3' exoribonuclease 1	-2.6	2.27	-1	87.27	54464	607994	3
8090133	CCDC14	coiled-coil domain containing 14	-2.36	2.06	-1	87.26	64770	NA	3
7976598	PAPOLA	poly(A) polymerase alpha	-2.21	1.93	-1	87.26	10914	605553	14
8048835	MFF	mitochondrial fission factor	-2.09	1.82	-1	87.22	56947	NA	2
8012896	PMP22	peripheral myelin protein 22	-2.67	2.33	-1	87.22	5376	118220, 118300, 145900, 162500, 180800, 601097	17, 17, 17
7898910	PNRC2	proline-rich nuclear receptor coactivator 2	-2.96	2.58	-1	87.22	55629	611882	1
8039933	PNRC2	proline-rich nuclear receptor coactivator 2	-2.96	2.58	-1	87.22	55629	611882	1
8124144	DEK	DEK oncogene	-1.13	0.98	0	87.21	7913	125264	6, 6
8147580	VPS13B	vacuolar protein sorting 13 homolog B (yeast)	-2.11	1.84	0	87.2	157680	216550, 607817	8, 8, 8
8014650	TBC1D3	TBC1 domain family, member 3	-2.34	2.04	-1	87.17	84218	607741	17, 17, 17, 17_random
7983335	CTDSPL2	CTD (carboxy-terminal domain, RNA polymerase II, polypeptide A) small phosphatase like 2	-1.66	1.45	0	87.16	51496	NA	15
7989516	HERC1	hect (homologous to the E6-AP (UBE3A) carboxyl terminus) domain and RCC1 (CHC1)-like domain (RLD) 1	-1.5	1.31	0	87.14	8925	605109	15
7903032	MTF2	metal response element binding transcription factor 2	-1.21	1.06	0	87.14	22823	609882	1
7904726	TXNIP	thioredoxin interacting protein	-2.04	1.78	-1	87.09	10628	606599	1
8088219	C3orf63	chromosome 3 open reading frame 63	-1.44	1.25	0	87.08	23272	NA	3, 3
7978776	C14orf106	chromosome 14 open reading frame 106	-1.46	1.27	0	87.06	55320	NA	14
7905339	GABPB2	GA binding protein transcription factor, beta subunit 2	-1.42	1.24	-1	87.05	126626	NA	1
7939869	OR4X1	olfactory receptor, family 4, subfamily X, member 1	1.06	-0.92	0	87.05	390113	NA	11
7918416	ALX3	ALX homeobox 3	1	-0.87	0	87.04	NA	NA	NA
8042439	ANTXR1	anthrax toxin receptor 1	-1.03	0.9	0	86.93	84168	602089, 606410	2, 2, 2
7910379	DUSP5P	dual specificity phosphatase 5 pseudogene	1.03	-0.9	0	86.93	574029	NA	1
7905099	VPS45	vacuolar protein sorting 45 homolog (S. cerevisiae)	-1.88	1.64	0	86.92	11311	610035	1
8092849	ATP13A3	ATPase type 13A3	-1.66	1.44	-1	86.91	79572	610232	3
8108861	NDFIP1	Nedd4 family interacting protein 1	-1.37	1.19	0	86.89	80762	612050	5
8116910	HIVEP1	human immunodeficiency virus type I enhancer binding protein 1	-1.83	1.59	-1	86.88	3096	194540	6
8054467	2010-09-10	septin 10	-2.23	1.93	-1	86.85	151011	611737	2
8096718	SCYE1	small inducible cytokine subfamily E, member 1 (endothelial monocyte-activating)	-1.03	0.89	0	86.85	9255	603605	4, 4, 4
7988713	TRPM7	transient receptor potential cation channel, subfamily M, member 7	-2.24	1.94	-1	86.83	54822	105500, 605692	15
7969835	PCCA	propionyl Coenzyme A carboxylase, alpha polypeptide	-1.33	1.15	0	86.82	5095	232000, 606054	13
8006325	SUZ12	suppressor of zeste 12 homolog (Drosophila)	-1.15	1	0	86.81	23512	606245	17
7917103	ZZZ3	zinc finger, ZZ-type containing 3	-1.21	1.05	0	86.78	26009	NA	1
7966441	C12orf47	chromosome 12 open reading frame 47	-1.76	1.53	-1	86.72	51275	NA	12
8019074	NPTX1	neuronal pentraxin I	1.14	-0.99	0	86.72	4884	602367	17
8108435	UBE2D2	ubiquitin-conjugating enzyme E2D 2 (UBC4/5 homolog, yeast)	-1.2	1.04	0	86.71	7322	602962	5
8120441	PHF3	PHD finger protein 3	-2.48	2.15	-1	86.7	23469	607789	6
8093643	ADD1	adducin 1 (alpha)	-1.37	1.19	-1	86.67	118	102680, 145500	4
8009382	BPTF	bromodomain PHD finger transcription factor	-1.18	1.02	0	86.62	2186	601819	17
7971039	FAM48A	family with sequence similarity 48, member A	-1.83	1.58	-1	86.59	55578	NA	13
7938231	PPFIBP2	PTPRF interacting protein, binding protein 2 (liprin beta 2)	-1.22	1.05	0	86.57	8495	603142	11
8106702	ZCCHC9	zinc finger, CCHC domain containing 9	-1.28	1.1	0	86.57	84240	NA	5
8143088	CNOT4	CCR4-NOT transcription complex, subunit 4	-1.47	1.27	0	86.56	4850	604911	7, 7
8092169	TNFSF10	tumor necrosis factor (ligand) superfamily, member 10	-2.37	2.05	-1	86.56	8743	603598	3
7944838	OR8G5	olfactory receptor, family 8, subfamily G, member 5	1.14	-0.98	0	86.55	219865	NA	11
8058530	CRYGB	crystallin, gamma B	1.07	-0.93	0	86.52	1419	123670	2
7930996	BRWD2	bromodomain and WD repeat domain containing 2	-1.19	1.03	0	86.5	55717	137800, 606417	10
7919888	CDC42SE1	CDC42 small effector 1	-1.59	1.37	-1	86.49	56882	NA	1
8012961	NCOR1	nuclear receptor co-repressor 1	-1.63	1.41	-1	86.45	9611	600849	17
8161265	IGFBPL1	insulin-like growth factor binding protein-like 1	1.27	-1.1	0	86.44	347252	610413	9
8166500	ZFX	zinc finger protein, X-linked	-2.21	1.91	-1	86.42	7543	314980	X
8001841	DYNC1LI2	dynein, cytoplasmic 1, light intermediate chain 2	-1.42	1.22	0	86.41	1783	611406	16
8058221	TRAK2	trafficking protein, kinesin binding 2	-1.57	1.35	-1	86.4	66008	607334	2
8080621	CCDC66	coiled-coil domain containing 66	-1.11	0.96	0	86.39	285331	NA	3
7988970	KIAA1370	KIAA1370	-1.63	1.41	0	86.38	56204	NA	15
8112139	IL6ST	interleukin 6 signal transducer (gp130, oncostatin M receptor)	-3.54	3.06	-1	86.36	3572	600694	5
8131803	IL6	interleukin 6 (interferon, beta 2)	1.05	-0.9	0	86.32	3569	108010, 125853, 147620, 148000, 166710, 266600, 604302	7
8127989	SNORD50B	small nucleolar RNA, C/D box 50B	-1.94	1.68	0	86.32	692088	NA	6
8027650	UBA2	ubiquitin-like modifier activating enzyme 2	-1.61	1.39	-1	86.32	10054	NA	19
8108475	C5orf53	chromosome 5 open reading frame 53	-1.65	1.43	0	86.31	492311	NA	5
8023735	TMX3	thioredoxin-related transmembrane protein 3	-1.41	1.21	0	86.31	54495	NA	18
8090565	SNORA7B	small nucleolar RNA, H/ACA box 7B	-1.61	1.39	0	86.28	677797	NA	3
8167897	RRAGB	Ras-related GTP binding B	-1.54	1.33	0	86.26	10325	300725	X
7985226	MORF4L1	mortality factor 4 like 1	-1.42	1.23	0	86.24	10933	607303	15
8068231	OLIG2	oligodendrocyte lineage transcription factor 2	1.51	-1.3	1	86.23	10215	606386	21
8069987	TCP10L	t-complex 10 (mouse)-like	1.33	-1.15	1	86.23	140290	608365	21
8120992	ZNF292	zinc finger protein 292	-2.01	1.73	0	86.23	23036	NA	6
8006148	GOSR1	golgi SNAP receptor complex member 1	-2.07	1.78	-1	86.22	9527	604026	17
7952526	CDON	Cdon homolog (mouse)	-1.88	1.62	0	86.21	50937	608707	11
8059748	ECEL1	endothelin converting enzyme-like 1	1.44	-1.25	0	86.21	9427	605896	2
8162472	BARX1	BARX homeobox 1	1.06	-0.91	0	86.14	56033	603260	9
7999562	PARN	poly(A)-specific ribonuclease (deadenylation nuclease)	-1.89	1.63	-1	86.14	5073	604212	16, 16
8127698	PHIP	pleckstrin homology domain interacting protein	-2.11	1.81	-1	86.1	55023	NA	6
8114861	LARS	leucyl-tRNA synthetase	-3.43	2.95	-1	86.07	51520	151350	5
7954503	MED21	mediator complex subunit 21	-2.55	2.2	-1	86.07	9412	603800	12
7964575	AVIL	advillin	-1.42	1.22	0	86.05	10677	NA	12
8135585	LOC100128868	testin-related protein TRG	-1.15	0.99	0	86.05	100128868	NA
7904853	GPR89C	G protein-coupled receptor 89C	-2.55	2.19	-1	86.01	728932	NA	1, 1
8124394	HIST1H2BB	histone cluster 1, H2bb	1.52	-1.3	1	86	3018	602803	6
8055096	AMMECR1L	AMME chromosomal region gene 1-like	-1.33	1.14	-1	85.99	83607	NA	2
8038782	ATPBD3	ATP binding domain 3	1.39	-1.19	0	85.99	90353	NA	19
8102619	ANXA5	annexin A5	-2.98	2.56	-1	85.98	308	131230	4
7967420	SBNO1	strawberry notch homolog 1 (Drosophila)	-2.73	2.35	-1	85.96	55206	NA	12
8163341	C9orf29	chromosome 9 open reading frame 29	1.01	-0.87	0	85.9	652972	NA
8123494	FAM120B	family with sequence similarity 120B	-1.54	1.33	0	85.88	84498	612266	6
8053882	DUSP2	dual specificity phosphatase 2	1.02	-0.87	0	85.87	1844	603068	2
7989323	BNIP2	BCL2/adenovirus E1B 19kDa interacting protein 2	-2.45	2.11	-1	85.86	663	603292	15
8027222	CILP2	cartilage intermediate layer protein 2	1.26	-1.08	0	85.85	148113	612419	19
7982745	CHST14	carbohydrate (N-acetylgalactosamine 4-0) sulfotransferase 14	1.08	-0.93	0	85.84	113189	NA	15
8098328	GALNT7	UDP-N-acetyl-alpha-D-galactosamine:polypeptide N-acetylgalactosaminyltransferase 7 (GalNAc-T7)	-1.35	1.16	0	85.84	51809	605005	4
8003804	OR1A1	olfactory receptor, family 1, subfamily A, member 1	1.01	-0.87	0	85.83	8383	NA	17
7960910	AICDA	activation-induced cytidine deaminase	1.14	-0.98	0	85.77	57379	605257, 605258	12
8000482	XPO6	exportin 6	-1.26	1.08	-1	85.76	23214	608411	16
7905147	C1orf54	chromosome 1 open reading frame 54	-1.51	1.29	0	85.75	79630	NA	1
7995787	MT1M	metallothionein 1M	1.13	-0.97	0	85.73	4499	156357	16
8139859	GUSB	glucuronidase, beta	-1.65	1.42	-1	85.72	2990	253220, 611499	7
8092055	SLC7A14	solute carrier family 7 (cationic amino acid transporter, y+ system), member 14	1.01	-0.86	0	85.72	57709	NA	3
8125859	TAF11	TAF11 RNA polymerase II, TATA box binding protein (TBP)-associated factor, 28kDa	-1.14	0.98	0	85.71	6882	600772	6
8039526	FIZ1	FLT3-interacting zinc finger 1	1.02	-0.88	0	85.7	84922	609133	19
8097586	GAB1	GRB2-associated binding protein 1	-2.22	1.9	-1	85.68	2549	604439	4
8082688	DNAJC13	DnaJ (Hsp40) homolog, subfamily C, member 13	-2.17	1.86	-1	85.67	23317	NA	3
7916045	EPS15	epidermal growth factor receptor pathway substrate 15	-2.19	1.88	-1	85.67	2060	600051	1
7922268	KIFAP3	kinesin-associated protein 3	-1.24	1.06	0	85.65	22920	601836	1
8168316	OGT	O-linked N-acetylglucosamine (GlcNAc) transferase (UDP-N-acetylglucosamine:polypeptide-N-acetylglucosaminyl transferase)	-2.48	2.12	-1	85.63	8473	300255	X
8070780	KRTAP10-3	keratin associated protein 10-3	1.28	-1.09	0	85.62	386682	NA	21
8081219	ST3GAL6	ST3 beta-galactoside alpha-2,3-sialyltransferase 6	-1.25	1.07	0	85.61	10402	607156	3
8135576	TES	testis derived transcript (3 LIM domains)	-1.69	1.45	0	85.61	26136	606085	7, 7
8064978	JAG1	jagged 1 (Alagille syndrome)	-1.51	1.3	0	85.6	182	118450, 187500, 601920	20
8020382	ROCK1	Rho-associated, coiled-coil containing protein kinase 1	-1.7	1.46	0	85.58	NA	NA
8070083	TMEM50B	transmembrane protein 50B	-3.17	2.71	-1	85.58	757	NA	21
8133788	PTPN12	protein tyrosine phosphatase, non-receptor type 12	-2.29	1.96	-1	85.57	5782	600079	7, 7
7907124	TIPRL	TIP41, TOR signaling pathway regulator-like (S. cerevisiae)	-1.36	1.17	0	85.57	261726	611807	1, 1
8028186	ZNF146	zinc finger protein 146	-2.28	1.95	-1	85.55	7705	601505	19
8092845	GP5	glycoprotein V (platelet)	1.16	-1	0	85.53	2814	173511	3
8136631	SSBP1	single-stranded DNA binding protein 1	-2.35	2.01	-1	85.52	6742	600439	7
7986383	IGF1R	insulin-like growth factor 1 receptor	-2.47	2.11	-1	85.49	3480	147370	15
8095802	LOC100129865	similar to PRO1405	-3.1	2.65	-1	85.49	100129865	NA
8099406	NKX3-2	NK3 homeobox 2	1	-0.86	0	85.48	579	602183	4
8029847	FKRP	fukutin related protein	1.14	-0.97	0	85.46	79147	236670, 253280, 606596, 606612, 607155	19
8175543	SPANXC	SPANX family, member C	1.03	-0.88	0	85.42	64663	300330	X
8143387	MKRN1	makorin ring finger protein 1	-1.49	1.28	-1	85.4	23608	607754	7, 7
8096669	TET2	tet oncogene family member 2	-1.42	1.21	0	85.4	54790	NA	4, 4
7963427	KRT5	keratin 5	-1.25	1.06	-1	85.37	3852	131760, 131800, 131900, 131960, 148040, 179850, 609352	12
8013312	FAM83G	family with sequence similarity 83, member G	1.01	-0.86	0	85.35	644815	NA	17
8146000	ADAM9	ADAM metallopeptidase domain 9 (meltrin gamma)	-1.65	1.41	0	85.32	8754	602713	8
7979824	ACTN1	actinin, alpha 1	-1.16	0.99	-1	85.31	87	102575	14
7934278	P4HA1	prolyl 4-hydroxylase, alpha polypeptide I	-1.15	0.98	0	85.29	5033	176710	10
8098690	ZFP42	zinc finger protein 42 homolog (mouse)	1.23	-1.05	0	85.29	132625	NA	4
8090237	ZNF148	zinc finger protein 148	-1.15	0.98	0	85.27	7707	601897	3
7996954	NFAT5	nuclear factor of activated T-cells 5, tonicity-responsive	-2.16	1.84	-1	85.25	10725	604708	16
7970907	N4BP2L2	NEDD4 binding protein 2-like 2	-1.18	1	0	85.23	10443	NA	13, 13
7950248	FCHSD2	FCH and double SH3 domains 2	-1.06	0.9	0	85.22	9873	NA	11
7912385	EXOSC10	exosome component 10	-1.17	0.99	0	85.2	5394	605960	1
8102171	TBCKL	TBC domain-containing protein kinase-like	-1.82	1.55	0	85.2	93627	NA	4
8057506	FRZB	frizzled-related protein	-1.75	1.49	0	85.19	2487	165720, 605083	2
7911659	KIAA1751	KIAA1751	1.09	-0.93	0	85.19	85452	NA	1
8052125	ASB3	ankyrin repeat and SOCS box-containing 3	-1.81	1.54	0	85.17	51130	605760	2
7935910	MGEA5	meningioma expressed antigen 5 (hyaluronidase)	-2.59	2.2	-1	85.16	10724	604039	10
8055194	TUBA3E	tubulin, alpha 3e	1.55	-1.32	0	85.16	112714	NA	2
8017688	LRRC37A3	leucine rich repeat containing 37, member A3	-1.61	1.37	0	85.15	374819	NA	17
7989224	ADAM10	ADAM metallopeptidase domain 10	-2.55	2.17	-1	85.11	102	602192	15
7901804	INADL	InaD-like (Drosophila)	-1.76	1.49	0	85.11	10207	603199	1
8179049	HLA-J	major histocompatibility complex, class I, J (pseudogene)	-2.1	1.78	-1	85.1	3137	NA	6, 6_cox_hap1, 6_qbl_hap2
8036813	ZNF780B	zinc finger protein 780B	-1.42	1.21	0	85.1	163131	NA	19
8130211	SYNE1	spectrin repeat containing, nuclear envelope 1	-1.36	1.16	0	85.09	23345	608441, 610743	6, 6, 6, 6
8098985	C4orf15	chromosome 4 open reading frame 15	-1.12	0.95	0	85.07	79441	NA	4
8041888	MSH6	mutS homolog 6 (E. coli)	-2.25	1.91	-1	85.06	2956	276300, 600678, 604370, 608089	2
8116664	PRPF4B	PRP4 pre-mRNA processing factor 4 homolog B (yeast)	-1.9	1.61	0	85.02	8899	602338	6
8124521	HIST1H4K	histone cluster 1, H4k	1.03	-0.88	0	84.99	8362	602825	6
8155422	CBWD5	COBW domain containing 5	-2.44	2.07	-1	84.98	220869	NA	9
7920852	KIAA0907	KIAA0907	-1.09	0.93	0	84.98	22889	NA	1
8006531	SLFN5	schlafen family member 5	-1.46	1.24	0	84.98	162394	NA	17
8068551	DYRK1A	dual-specificity tyrosine-(Y)-phosphorylation regulated kinase 1A	-1.45	1.24	0	84.97	1859	600855	21, 21, 21, 21
8150901	PENK	proenkephalin	1.14	-0.97	0	84.88	5179	131330	8, 8
7990818	BCL2A1	BCL2-related protein A1	1.35	-1.14	1	84.86	597	601056	15
7989094	NEDD4	neural precursor cell expressed, developmentally down-regulated 4	-1.58	1.34	-1	84.86	4734	602278	15, 15
8148270	NDUFB9	NADH dehydrogenase (ubiquinone) 1 beta subcomplex, 9, 22kDa	-2.14	1.82	-1	84.84	4715	601445	8
8051241	ALK	anaplastic lymphoma receptor tyrosine kinase	1.01	-0.86	0	84.82	238	105590, 256700	2
8136602	NDUFB2	NADH dehydrogenase (ubiquinone) 1 beta subcomplex, 2, 8kDa	-1.16	0.99	-1	84.79	4708	603838	7
7963911	CD63	CD63 molecule	-1.23	1.04	0	84.78	967	155740	12
8069868	KRTAP7-1	keratin associated protein 7-1	1.03	-0.87	0	84.77	337878	NA	21
8154394	SNAPC3	small nuclear RNA activating complex, polypeptide 3, 50kDa	-2.08	1.76	-1	84.74	6619	602348	9
8123507	TBP	TATA box binding protein	-1.41	1.19	0	84.74	6908	168600, 600075, 607136	6
8134631	ZNF655	zinc finger protein 655	-1.25	1.06	0	84.73	79027	NA	7, 7, 7, 7
8061509	DEFB118	defensin, beta 118	1.04	-0.88	0	84.72	117285	607650	20
7917604	ZNF644	zinc finger protein 644	-2.53	2.14	-1	84.71	84146	NA	1, 1
7995843	NUP93	nucleoporin 93kDa	-1.06	0.9	0	84.69	9688	NA	16
8054511	NCRNA00116	non-protein coding RNA 116	1.13	-0.95	0	84.65	205251	NA	2
8103437	PPID	peptidylprolyl isomerase D	-1.62	1.37	-1	84.64	5481	601753	4
7996393	CBFB	core-binding factor, beta subunit	-1.72	1.46	-1	84.63	865	121360	16
8044613	CBWD2	COBW domain containing 2	-2.03	1.72	-1	84.63	150472	611079	2
7908097	SMG7	Smg-7 homolog, nonsense mediated mRNA decay factor (C. elegans)	-1.65	1.4	-1	84.59	9887	610964	1
8120382	ZNF451	zinc finger protein 451	-1.58	1.34	0	84.56	26036	NA	6
8114245	NEUROG1	neurogenin 1	1.18	-0.99	0	84.54	4762	601726	5
8094460	RBPJ	recombination signal binding protein for immunoglobulin kappa J region	-1.99	1.68	-1	84.54	3516	147183	4, 4
8113469	PJA2	praja ring finger 2	-3	2.54	-1	84.53	9867	NA	5
8017964	ABCA6	ATP-binding cassette, sub-family A (ABC1), member 6	-2.54	2.15	-1	84.51	23460	612504	17
7927854	HNRNPH3	heterogeneous nuclear ribonucleoprotein H3 (2H9)	-1.79	1.51	-1	84.5	3189	602324	10
7922912	TPR	translocated promoter region (to activated MET oncogene)	-1.07	0.91	0	84.5	7175	189940	1
8135594	CAV1	caveolin 1, caveolae protein, 22kDa	-2.15	1.82	-1	84.49	857	601047, 612526	7
7946117	OR56A4	olfactory receptor, family 56, subfamily A, member 4	1.07	-0.9	0	84.48	120793	NA	11
8096938	LARP7	La ribonucleoprotein domain family, member 7	-1.01	0.85	0	84.47	51574	612026	4, 4
8070330	PSMG1	proteasome (prosome, macropain) assembly chaperone 1	-1.78	1.5	-1	84.46	8624	605296	21
8113010	CCNH	cyclin H	-1.65	1.39	-1	84.45	902	601953	5
8158317	SPTAN1	spectrin, alpha, non-erythrocytic 1 (alpha-fodrin)	-1.72	1.45	-1	84.45	6709	182810	9
8078834	WDR48	WD repeat domain 48	-1.85	1.57	0	84.45	57599	612167	3
7978932	SOS2	son of sevenless homolog 2 (Drosophila)	-2.15	1.82	0	84.44	6655	601247	14
8105523	KIF2A	kinesin heavy chain member 2A	-2.71	2.29	-1	84.43	3796	602591	5
8108847	RNF14	ring finger protein 14	-1.2	1.01	0	84.43	9604	605675	5, 5, 5
7903239	AGL	amylo-1, 6-glucosidase, 4-alpha-glucanotransferase	-1.2	1.01	0	84.4	178	232400, 610860	1, 1, 1, 1
8095110	KIT	v-kit Hardy-Zuckerman 4 feline sarcoma viral oncogene homolog	-1.83	1.55	-1	84.4	3815	164920, 172800, 273300, 601626, 606764	4
8121132	GJA10	gap junction protein, alpha 10, 62kDa	1.07	-0.9	0	84.39	84694	611924	6
8120833	SH3BGRL2	SH3 domain binding glutamic acid-rich protein like 2	-1.82	1.54	-1	84.39	83699	NA	6
8138489	CDCA7L	cell division cycle associated 7-like	-1.61	1.36	0	84.38	55536	609685	7, 7, 7
7987840	VPS39	vacuolar protein sorting 39 homolog (S. cerevisiae)	-1.63	1.37	-1	84.38	23339	612188	15
8084146	FXR1	fragile X mental retardation, autosomal homolog 1	-2.84	2.4	-1	84.36	8087	600819	3
8156295	SECISBP2	SECIS binding protein 2	-1.99	1.68	-1	84.34	79048	607693, 609698	9
8140709	KIAA1324L	KIAA1324-like	-1.27	1.07	0	84.33	222223	NA	7, 7
8046461	ZAK	sterile alpha motif and leucine zipper containing kinase AZK	-1.08	0.91	0	84.32	51776	609479	2, 2
8110562	LTC4S	leukotriene C4 synthase	1	-0.84	0	84.31	4056	246530	5
7938544	TEAD1	TEA domain family member 1 (SV40 transcriptional enhancer factor)	-2.16	1.82	-1	84.31	7003	108985, 189967	11
7961532	ARHGDIB	Rho GDP dissociation inhibitor (GDI) beta	-1.77	1.49	0	84.3	397	602843	12
8143988	MLL3	myeloid/lymphoid or mixed-lineage leukemia 3	-2.38	2	-1	84.29	58508	606833	7
8132417	CDC2L5	cell division cycle 2-like 5 (cholinesterase-related cell division controller)	-1.48	1.25	-1	84.28	8621	603309	7
8147766	FZD6	frizzled homolog 6 (Drosophila)	-1.83	1.55	0	84.28	8323	603409	8
8017651	SMURF2	SMAD specific E3 ubiquitin protein ligase 2	-1.59	1.34	0	84.28	64750	605532	17
7967900	ZMYM2	zinc finger, MYM-type 2	-1.7	1.44	0	84.28	7750	602221	13
8158059	STXBP1	syntaxin binding protein 1	-1.11	0.94	-1	84.26	6812	602926, 612164	9
7936996	C10orf90	chromosome 10 open reading frame 90	1.14	-0.96	0	84.25	118611	NA	10
8141024	BET1	blocked early in transport 1 homolog (S. cerevisiae)	-1.05	0.89	0	84.22	10282	605456	7
8012883	HS3ST3A1	heparan sulfate (glucosamine) 3-O-sulfotransferase 3A1	1.12	-0.95	0	84.21	9955	604057	17
7974214	KLHDC1	kelch domain containing 1	-1.17	0.98	0	84.19	122773	611281	14
8147970	EBAG9	estrogen receptor binding site associated, antigen, 9	-1.2	1.01	-1	84.17	9166	605772	8, 8
8127787	IBTK	inhibitor of Bruton agammaglobulinemia tyrosine kinase	-1.53	1.29	0	84.16	25998	606457	6
8037947	TPRX1	tetra-peptide repeat homeobox 1	1.46	-1.23	0	84.16	284355	611166	19
8133326	POM121C	POM121 membrane glycoprotein C	-2.59	2.18	-1	84.09	100101267	NA	7
8060736	PANK2	pantothenate kinase 2	-4.17	3.51	-1	84.08	80025	234200, 606157, 607236	20, 20, 20
7969390	PIBF1	progesterone immunomodulatory binding factor 1	-2.57	2.16	-1	84.07	10464	607532	13
7974146	PRPF39	PRP39 pre-mRNA processing factor 39 homolog (S. cerevisiae)	-1.83	1.54	0	84.07	55015	NA	14
7905700	UBAP2L	ubiquitin associated protein 2-like	-1.57	1.32	-1	84.06	9898	NA	1, 1
7970892	N4BP2L1	NEDD4 binding protein 2-like 1	-1.2	1.01	0	84.05	90634	NA	13
7901447	PRPF38A	PRP38 pre-mRNA processing factor 38 (yeast) domain containing A	-1.5	1.26	0	84.03	84950	NA	1
7933219	OR13A1	olfactory receptor, family 13, subfamily A, member 1	1.07	-0.9	0	84.01	79290	NA	10
7945498	SCT	secretin	1	-0.84	0	84	6343	182099	11
7917120	USP33	ubiquitin specific peptidase 33	-1.83	1.54	0	84	23032	NA	1, 1
8052024	FBXO11	F-box protein 11	-2.3	1.93	-1	83.99	80204	607871	2, 2, 2
8116494	ZFP62	zinc finger protein 62 homolog (mouse)	-1.29	1.08	0	83.99	643836	610281	5, 5_random
7993664	CP110	CP110 protein	-1.55	1.3	0	83.97	9738	609544	16
8087881	hsa-let-7g	hsa-let-7g	-1.69	1.42	-1	83.97	NA	NA
8009430	LOC440461	LOC201175 pseudogene	1.12	-0.94	0	83.94	440461	NA
8108631	VTRNA1-3	vault RNA 1-3	1.3	-1.09	1	83.91	NA	NA
8111698	RICTOR	rapamycin-insensitive companion of mTOR	-1.78	1.5	0	83.9	253260	609022	5
8123101	C6orf99	chromosome 6 open reading frame 99	1.12	-0.94	1	83.89	NA	NA
7978739	TRAPPC6B	trafficking protein particle complex 6B	-2.04	1.71	-1	83.87	122553	610397	14
7898677	HS6ST1	heparan sulfate 6-O-sulfotransferase 1	1.08	-0.9	0	83.86	9394	604846	2
8007471	NBR1	neighbor of BRCA1 gene 1	-2.02	1.7	-1	83.85	4077	166945	17, 17, 17
8151890	TP53INP1	tumor protein p53 inducible nuclear protein 1	-1.21	1.02	0	83.85	94241	606185	8
7929201	BTAF1	BTAF1 RNA polymerase II, B-TFIID transcription factor-associated, 170kDa (Mot1 homolog, S. cerevisiae)	-2.61	2.19	-1	83.84	9044	605191	10
7902634	BXDC5	brix domain containing 5	-1.96	1.64	-1	83.83	80135	NA	1
8157691	LOC729012	similar to Spindle and kinetochore-associated protein 2 (Protein FAM33A)	-3.14	2.63	-1	83.83	729012	NA
7897416	SLC45A1	solute carrier family 45, member 1	1.03	-0.87	0	83.81	NA	NA	NA
8007208	HSPB9	heat shock protein, alpha-crystallin-related, B9	1.2	-1.01	0	83.8	94086	608344	17
7980463	SNW1	SNW domain containing 1	-2.31	1.93	-1	83.8	22938	603055	14
8010614	FSCN2	fascin homolog 2, actin-bundling protein, retinal (Strongylocentrotus purpuratus)	1.07	-0.9	0	83.74	25794	607643, 607921	17
7987048	MTMR10	myotubularin related protein 10	-1.31	1.1	0	83.74	54893	NA	15
8104268	SLC6A19	solute carrier family 6 (neutral amino acid transporter), member 19	1.08	-0.91	0	83.72	340024	234500, 608893	5
8017850	WIPI1	WD repeat domain, phosphoinositide interacting 1	-1.06	0.88	0	83.72	55062	609224	17
7919436	PPIAL4A	peptidylprolyl isomerase A (cyclophilin A)-like 4A	-1.42	1.19	0	83.67	164022	608608	1, 1, 1
8007790	LOC100133991	similar to hCG1995169	1.09	-0.91	0	83.66	100133991	NA	17, 17
8136179	KLHDC10	kelch domain containing 10	-2.41	2.02	-1	83.65	23008	NA	7
8051501	EIF2AK2	eukaryotic translation initiation factor 2-alpha kinase 2	-1.93	1.62	0	83.63	5610	176871	2, 2
8131614	AHR	aryl hydrocarbon receptor	-2.62	2.19	-1	83.61	196	600253	7
8059744	ECEL1P2	endothelin converting enzyme-like 1, pseudogene 2	1.34	-1.12	0	83.61	347694	NA
7987623	EXD1	exonuclease 3'-5' domain containing 1	1.11	-0.93	0	83.61	161829	NA	15
8045697	RIF1	RAP1 interacting factor homolog (yeast)	-1.85	1.55	0	83.61	55183	608952	2
7953981	ETV6	ets variant 6	-1.05	0.88	-1	83.6	2120	131440, 600618, 601626	12
7907104	IQWD1	IQ motif and WD repeats 1	-1.84	1.54	-1	83.6	55827	610494	1
8154333	JMJD2C	jumonji domain containing 2C	-1.19	1	0	83.59	23081	605469	9
8172670	DGKK	diacylglycerol kinase, kappa	1	-0.84	0	83.58	139189	NA	X
7989347	NARG2	NMDA receptor regulated 2	-1.69	1.41	-1	83.57	79664	610835	15
7908437	CDC73	cell division cycle 73, Paf1/RNA polymerase II complex component, homolog (S. cerevisiae)	-1.64	1.37	-1	83.54	79577	145000, 145001, 607393, 608266	1
8108568	IK	IK cytokine, down-regulator of HLA II	-2.05	1.71	-1	83.54	3550	600549	5
8150714	PCMTD1	protein-L-isoaspartate (D-aspartate) O-methyltransferase domain containing 1	-3.33	2.78	-1	83.54	115294	NA	8
7936793	C10orf120	chromosome 10 open reading frame 120	1.02	-0.86	0	83.52	399814	NA	10
7980142	TMEM90A	transmembrane protein 90A	1.01	-0.84	0	83.52	646658	609999	14
8046564	HOXD1	homeobox D1	1.05	-0.87	0	83.5	3231	142987	2
8173310	OPHN1	oligophrenin 1	-1.18	0.99	0	83.5	4983	300127, 300486	X
8068353	SLC5A3	solute carrier family 5 (sodium/myo-inositol cotransporter), member 3	-1.07	0.9	0	83.5	6526	600444	21
8171791	SMPX	small muscle protein, X-linked	1.08	-0.9	0	83.49	23676	300226	X
7902345	TYW3	tRNA-yW synthesizing protein 3 homolog (S. cerevisiae)	-2.66	2.22	-1	83.49	127253	611245	1
8009457	PRKAR1A	protein kinase, cAMP-dependent, regulatory, type I, alpha (tissue specific extinguisher 1)	-2.01	1.68	-1	83.47	5573	160980, 188550, 188830, 255960, 610489	17, 17
8062695	SFRS6	splicing factor, arginine/serine-rich 6	-1.44	1.2	0	83.47	6431	601944	20
7977803	RBM23	RNA binding motif protein 23	-1.55	1.3	-1	83.45	55147	NA	14
8003633	BHLHA9	basic helix-loop-helix family, member a9	1.12	-0.93	0	83.44	NA	NA
8090840	RYK	RYK receptor-like tyrosine kinase	-1.16	0.97	0	83.43	6259	600524	3
7911271	OR14C36	olfactory receptor, family 14, subfamily C, member 36	1.22	-1.01	0	83.41	127066	NA	1
8106602	ZFYVE16	zinc finger, FYVE domain containing 16	-1.4	1.17	0	83.41	9765	608880	5
7989128	CNOT6L	CCR4-NOT transcription complex, subunit 6-like	-2.39	2	-1	83.39	NA	NA
7949931	SUV420H1	suppressor of variegation 4-20 homolog 1 (Drosophila)	-1.65	1.38	0	83.38	51111	610881	11, 11
7958414	ISCU	iron-sulfur cluster scaffold homolog (E. coli)	-1.89	1.58	-1	83.37	23479	255125, 611911	12
7938364	WEE1	WEE1 homolog (S. pombe)	-1.5	1.25	0	83.37	7465	193525	11, 11
8101260	ANTXR2	anthrax toxin receptor 2	-1.56	1.3	0	83.35	118429	228600, 236490, 608041	4
7909422	LOC642587	NPC-A-5	-1.22	1.01	0	83.34	642587	NA	1
7968254	POLR1D	polymerase (RNA) I polypeptide D, 16kDa	-1.24	1.03	0	83.34	51082	NA	13, 13
7954752	DNM1L	dynamin 1-like	-2.22	1.85	-1	83.31	10059	603850	12
8167412	PQBP1	polyglutamine binding protein 1	-1.23	1.03	0	83.31	10084	300463, 309500	X, X
8044450	ZC3H6	zinc finger CCCH-type containing 6	-1.17	0.97	0	83.31	376940	NA	2
7981775	DKFZP547L112	hypothetical protein DKFZp547L112	1.31	-1.09	0	83.3	81787	NA
8072407	TUG1	taurine upregulated 1 (non-protein coding)	-1.49	1.24	0	83.27	55000	NA	22
8096463	SMARCAD1	SWI/SNF-related, matrix-associated actin-dependent regulator of chromatin, subfamily a, containing DEAD/H box 1	-3.34	2.78	-1	83.26	56916	NA	4, 4
8150988	ASPH	aspartate beta-hydroxylase	-1.72	1.43	-1	83.24	444	600582	8, 8, 8, 8
8067394	HRH3	histamine receptor H3	1.13	-0.94	0	83.24	11255	604525	20
7954104	ATF7IP	activating transcription factor 7 interacting protein	-1.3	1.08	0	83.23	55729	NA	12
7951034	SNORA8	small nucleolar RNA, H/ACA box 8	-2.13	1.77	-1	83.21	654320	NA	11
7922408	SNORD78	small nucleolar RNA, C/D box 78	-1.36	1.13	0	83.21	692198	NA	1
8019367	RFNG	RFNG O-fucosylpeptide 3-beta-N-acetylglucosaminyltransferase	1.26	-1.05	0	83.18	5986	602578	17
7971967	DIS3	DIS3 mitotic control homolog (S. cerevisiae)	-2.29	1.91	-1	83.16	22894	607533	13
7900235	MACF1	microtubule-actin crosslinking factor 1	-1.65	1.38	0	83.16	23499	608271	1, 1
8135865	FSCN3	fascin homolog 3, actin-bundling protein, testicular (Strongylocentrotus purpuratus)	1.06	-0.88	0	83.15	29999	NA	7
7954613	CCDC91	coiled-coil domain containing 91	-2.12	1.77	-1	83.14	55297	NA	12
8175587	hsa-mir-509-1 /// hsa-mir-509-2 /// hsa-mir-509-3	hsa-mir-509-1 /// hsa-mir-509-2 /// hsa-mir-509-3	1.16	-0.97	0	83.14	NA	NA
8021826	SALL3	sal-like 3 (Drosophila)	1.15	-0.96	0	83.14	27164	605079	18
8034210	TMEM205	transmembrane protein 205	-1.11	0.93	0	83.14	374882	NA	19
8139163	FAM183B	family with sequence similarity 183, member B	1.3	-1.08	0	83.12	340286	NA	7
7975068	ZBTB1	zinc finger and BTB domain containing 1	-1.54	1.28	0	83.12	22890	NA	14, 14
7898431	PADI3	peptidyl arginine deiminase, type III	1.21	-1	0	83.09	51702	606755	1
7975632	PTGR2	prostaglandin reductase 2	-1.68	1.4	0	83.06	145482	608642	14
8081171	CRYBG3	beta-gamma crystallin domain containing 3	-2.13	1.76	-1	83.05	131544	NA	3
7945125	PRR10	proline rich 10	1.15	-0.95	0	83.05	283165	NA
7937774	IGF2AS	insulin-like growth factor 2 antisense	1.02	-0.85	0	83.04	51214	610146	11
7971246	KIAA0564	KIAA0564	-1.27	1.06	0	83.03	23078	NA	13, 13
8134018	ZNF804B	zinc finger protein 804B	1.22	-1.01	0	83.02	219578	NA	7
7904254	ATP1A1	ATPase, Na+/K+ transporting, alpha 1 polypeptide	-2.54	2.11	-1	83.01	476	182310	1
7939950	OR5D16	olfactory receptor, family 5, subfamily D, member 16	1.03	-0.85	0	83.01	390144	NA	11
8046213	UBR3	ubiquitin protein ligase E3 component n-recognin 3 (putative)	-2.32	1.92	-1	83.01	130507	NA	2
8068740	UMODL1	uromodulin-like 1	1.1	-0.92	0	83.01	89766	NA	21
7976101	ZC3H14	zinc finger CCCH-type containing 14	-1.11	0.92	0	83.01	79882	NA	14, 14, 14, 14
8044304	RGPD6	RANBP2-like and GRIP domain containing 6	-2.57	2.13	-1	83	729540	NA	2, 2
8173007	hsa-let-7f-2	hsa-let-7f-2	1.59	-1.32	0	82.99	NA	NA
7954711	C12orf35	chromosome 12 open reading frame 35	-2.41	2	-1	82.98	55196	NA	12
7954021	CREBL2	cAMP responsive element binding protein-like 2	-1.36	1.13	-1	82.98	1389	603476	12
8150592	CEBPD	CCAAT/enhancer binding protein (C/EBP), delta	1.01	-0.84	0	82.97	1052	116898	8
8047865	PIP5K3	phosphatidylinositol-3-phosphate/phosphatidylinositol 5-kinase, type III	-1.06	0.88	0	82.97	200576	121850, 609414	2, 2
7936111	CALHM3	calcium homeostasis modulator 3	1.08	-0.89	0	82.96	119395	NA	10
7946516	SBF2	SET binding factor 2	-1.32	1.09	0	82.95	81846	604563, 607697	11
8043381	SMYD1	SET and MYND domain containing 1	1.52	-1.26	1	82.95	150572	606846	2
8049952	C2orf85	chromosome 2 open reading frame 85	1.17	-0.97	0	82.94	285093	NA	2
7989013	RSL24D1	ribosomal L24 domain containing 1	-1.32	1.09	0	82.94	51187	NA	15
7954065	GPRC5A	G protein-coupled receptor, family C, group 5, member A	1.02	-0.84	0	82.93	9052	604138	12
7957613	VEZT	vezatin, adherens junctions transmembrane protein	-2.09	1.74	0	82.93	55591	NA	12
7938366	WEE1	WEE1 homolog (S. pombe)	-3.01	2.49	-1	82.93	7465	193525	11, 11
8047518	NOP58	NOP58 ribonucleoprotein homolog (yeast)	-1.08	0.89	0	82.92	51602	NA	2
8093112	UBXN7	UBX domain protein 7	-2.47	2.05	-1	82.91	26043	NA	3
8109062	FBXO38	F-box protein 38	-1.43	1.19	0	82.9	81545	608533	5
8054532	RGPD5	RANBP2-like and GRIP domain containing 5	-2.77	2.3	-1	82.9	84220	NA	2, 2, 2, 2, 2
7941662	ACTN3	actinin, alpha 3	1.1	-0.91	0	82.87	89	102574	11
7908022	DHX9	DEAH (Asp-Glu-Ala-His) box polypeptide 9	-1.08	0.9	0	82.87	1660	603115	1
8157679	OR1Q1	olfactory receptor, family 1, subfamily Q, member 1	1.24	-1.03	0	82.86	158131	NA	9
8069644	APP	amyloid beta (A4) precursor protein	-1.98	1.64	-1	82.85	351	104760, 605714	21, 21, 21, 21
8166230	CXorf15	chromosome X open reading frame 15	-1.14	0.95	-1	82.85	55787	300677	X
7901385	OSBPL9	oxysterol binding protein-like 9	-1.39	1.15	0	82.83	114883	606737	1, 1, 1
8075130	PITPNB	phosphatidylinositol transfer protein, beta	-2.14	1.77	-1	82.83	23760	606876	22
7936734	FGFR2	fibroblast growth factor receptor 2	-1.97	1.63	-1	82.81	2263	101200, 101400, 101600, 123150, 123500, 123790, 137215, 149730, 176943, 207410, 609579	10, 10, 10, 10, 10, 10, 10
8058024	SF3B1	splicing factor 3b, subunit 1, 155kDa	-2.74	2.27	-1	82.81	23451	605590	2, 2
8173414	SLC7A3	solute carrier family 7 (cationic amino acid transporter, y+ system), member 3	1.05	-0.87	0	82.81	84889	300443	X
8080416	LOC440957	similar to CG32736-PA	-2	1.66	-1	82.8	440957	NA	3
8145586	ELP3	elongation protein 3 homolog (S. cerevisiae)	-1.86	1.54	-1	82.76	55140	NA	8
8118571	PSMB9	proteasome (prosome, macropain) subunit, beta type, 9 (large multifunctional peptidase 2)	-1.94	1.61	-1	82.76	5698	177045	6, 6_cox_hap1, 6_qbl_hap2
8178211	PSMB9	proteasome (prosome, macropain) subunit, beta type, 9 (large multifunctional peptidase 2)	-1.94	1.61	-1	82.76	5698	177045	6, 6_cox_hap1, 6_qbl_hap2
8179495	PSMB9	proteasome (prosome, macropain) subunit, beta type, 9 (large multifunctional peptidase 2)	-1.94	1.61	-1	82.76	5698	177045	6, 6_cox_hap1, 6_qbl_hap2
7929116	RPP30	ribonuclease P/MRP 30kDa subunit	-1.83	1.52	-1	82.76	10556	606115	10, 10
7969677	MBNL2	muscleblind-like 2 (Drosophila)	-2.09	1.73	-1	82.75	10150	607327	13
7985765	hsa-mir-7-2	hsa-mir-7-2	1.09	-0.9	0	82.73	NA	NA
7898537	PAX7	paired box 7	1.17	-0.97	0	82.72	5081	167410, 268220	1, 1
8154531	DENND4C	DENN/MADD domain containing 4C	-2.65	2.19	-1	82.7	55667	NA	9
8178059	LY6G5B	lymphocyte antigen 6 complex, locus G5B	-1.31	1.08	-1	82.7	58496	610433	6, 6_cox_hap1, 6_qbl_hap2
8015607	STAT3	signal transducer and activator of transcription 3 (acute-phase response factor)	-1.89	1.56	-1	82.7	6774	102582, 147060	17, 17
8057561	ZC3H15	zinc finger CCCH-type containing 15	-2.36	1.95	-1	82.7	NA	NA
8002660	TXNL4B	thioredoxin-like 4B	-1.67	1.38	0	82.69	54957	NA	16, 16, 16
8139244	C7orf44	chromosome 7 open reading frame 44	-1.72	1.42	-1	82.65	55744	NA	7
7937433	DRD4	dopamine receptor D4	1.04	-0.86	0	82.65	1815	126452, 143465, 168600, 601696	11
8085081	CRBN	cereblon	-1.82	1.5	-1	82.64	51185	607417, 609262	3
8133145	CRCP	CGRP receptor component	-1.21	1	0	82.63	27297	606121	7
8124307	CMAH	cytidine monophosphate-N-acetylneuraminic acid hydroxylase (CMP-N-acetylneuraminate monooxygenase) pseudogene	-1.2	1	0	82.62	8418	603209	6
8121949	LAMA2	laminin, alpha 2	-1.37	1.13	0	82.62	3908	156225, 607855	6
8142102	ATXN7L1	ataxin 7-like 1	-2.1	1.73	-1	82.61	222255	NA	7, 7, 7
8172220	NDP	Norrie disease (pseudoglioma)	1.29	-1.06	0	82.57	4693	300658, 305390, 310600	X
8059712	SNORD82	small nucleolar RNA, C/D box 82	-2.2	1.82	0	82.56	25826	611133	2
7938370	SWAP70	SWAP-70 protein	-1.68	1.38	-1	82.56	23075	604762	11
7987892	ZFP106	zinc finger protein 106 homolog (mouse)	-1.78	1.47	-1	82.56	64397	NA	15
8173486	INGX	inhibitor of growth family, X-linked, pseudogene	1.02	-0.85	0	82.55	27160	300452	X
8138824	SCRN1	secernin 1	-1.31	1.08	-1	82.54	9805	NA	7, 7, 7
8089299	CD47	CD47 molecule	-1.56	1.29	0	82.52	961	601028	3
8013989	SLC6A4	solute carrier family 6 (neurotransmitter transporter, serotonin), member 4	1.04	-0.85	0	82.52	6532	164230, 182138, 607834	17
8106516	JMY	junction mediating and regulatory protein, p53 cofactor	-2.37	1.96	-1	82.51	133746	604279	5
7946680	BTBD10	BTB (POZ) domain containing 10	-1.05	0.86	0	82.5	84280	NA	11
8138542	LOC541472 /// IL6	hypothetical LOC541472 /// interleukin 6 (interferon, beta 2)	1.38	-1.14	1	82.5	NA	NA
8123259	PLG	plasminogen	1.03	-0.85	0	82.5	5340	173350, 217090	6
7937973	OR51F2	olfactory receptor, family 51, subfamily F, member 2	1.26	-1.04	0	82.49	119694	NA	11
7937335	IFITM1	interferon induced transmembrane protein 1 (9-27)	-1.35	1.12	0	82.48	8519	604456	11
8101648	HSD17B11	hydroxysteroid (17-beta) dehydrogenase 11	-1.22	1.01	0	82.43	51170	NA	4
8174675	SLC25A5	solute carrier family 25 (mitochondrial carrier; adenine nucleotide translocator), member 5	1.13	-0.93	0	82.42	NA	NA
7958379	PWP1	PWP1 homolog (S. cerevisiae)	-1.63	1.34	0	82.41	11137	NA	12
7980923	TRIP11	thyroid hormone receptor interactor 11	-2.21	1.82	-1	82.41	9321	604505	14
8114083	AFF4	AF4/FMR2 family, member 4	-2.06	1.7	-1	82.4	27125	604417	5
8013509	MGC33894	transcript expressed during hematopoiesis 2	1.03	-0.85	0	82.4	256302	NA	17
7949995	MRPL21	mitochondrial ribosomal protein L21	-1.67	1.38	-1	82.4	219927	611834	11
8155301	RG9MTD3	RNA (guanine-9-) methyltransferase domain containing 3	-1.07	0.88	0	82.37	158234	NA	9
8018177	CD300C	CD300c molecule	1.14	-0.94	0	82.32	10871	606786	17
8057599	TFPI	tissue factor pathway inhibitor (lipoprotein-associated coagulation inhibitor)	-1.69	1.39	0	82.32	7035	152310	2, 2
8089145	ABI3BP	ABI family, member 3 (NESH) binding protein	-2.04	1.68	0	82.3	25890	606279	3
8122327	CCDC28A	coiled-coil domain containing 28A	-1.76	1.45	0	82.3	25901	NA	6
7936064	NT5C2	5'-nucleotidase, cytosolic II	-1.97	1.62	-1	82.3	22978	600417	10
8149555	PSD3	pleckstrin and Sec7 domain containing 3	-1.11	0.92	0	82.27	23362	NA	8, 8
8039378	SYT5	synaptotagmin V	1.15	-0.95	0	82.27	6861	600782	19
7936284	XPNPEP1	X-prolyl aminopeptidase (aminopeptidase P) 1, soluble	-1.1	0.9	0	82.26	7511	602443	10
8029301	ZNF575	zinc finger protein 575	1.21	-1	0	82.26	284346	NA	19
8116610	NQO2	NAD(P)H dehydrogenase, quinone 2	-1.2	0.98	-1	82.24	4835	160998	6
8052443	USP34	ubiquitin specific peptidase 34	-2.68	2.21	-1	82.24	9736	NA	2
8156935	ZNF189	zinc finger protein 189	-1.06	0.87	0	82.24	7743	603132	9
7917347	DDAH1	dimethylarginine dimethylaminohydrolase 1	-1.31	1.08	-1	82.21	23576	604743	1, 1
8106141	FCHO2	FCH domain only 2	-1.4	1.15	0	82.21	115548	NA	5
7921420	OR6K2	olfactory receptor, family 6, subfamily K, member 2	1.22	-1.01	1	82.21	81448	NA	1
7955646	EIF4B	eukaryotic translation initiation factor 4B	-1.79	1.47	-1	82.2	1975	603928	12
8069553	NRIP1	nuclear receptor interacting protein 1	-2.11	1.74	-1	82.2	8204	602490	21
8006377	ZNF207	zinc finger protein 207	-2.3	1.89	-1	82.2	7756	603428	17
8050240	ODC1	ornithine decarboxylase 1	-2.37	1.95	-1	82.19	4953	114500, 165640	2
7938448	USP47	ubiquitin specific peptidase 47	-2.3	1.89	-1	82.19	55031	NA	11
7931728	LARP5	La ribonucleoprotein domain family, member 5	-1.71	1.4	-1	82.18	23185	NA	10
8061122	BANF2	barrier to autointegration factor 2	1.2	-0.98	0	82.16	140836	NA	20, 20
8044745	DDX18	DEAD (Asp-Glu-Ala-Asp) box polypeptide 18	-3.31	2.72	-1	82.16	8886	606355	2
7905848	LENEP	lens epithelial protein	1.12	-0.92	0	82.15	55891	607377	1
7964701	GNS	glucosamine (N-acetyl)-6-sulfatase	-1.89	1.55	-1	82.14	2799	252940, 607664	12
7969017	RB1	retinoblastoma 1	-1.47	1.21	0	82.14	5925	109800, 180200, 259500	13
8139198	RWDD4A	RWD domain containing 4A	-1.88	1.55	-1	82.13	201965	NA	4
7973371	C14orf119	chromosome 14 open reading frame 119	-1.47	1.21	0	82.09	55017	NA	14
8137010	CNTNAP2	contactin associated protein-like 2	1.31	-1.08	0	82.09	26047	604569, 610042, 612100	7
8104838	DNAJC21	DnaJ (Hsp40) homolog, subfamily C, member 21	-1.09	0.9	0	82.07	134218	NA	5
7899502	RNU11	RNA, U11 small nuclear	1.19	-0.98	0	82.07	26824	NA	1
7966462	C12orf30	chromosome 12 open reading frame 30	-1.06	0.87	0	82.06	80018	NA	12
8100478	AASDH	aminoadipate-semialdehyde dehydrogenase	-1.02	0.84	0	82.05	132949	NA	4
8037315	PHLDB3	pleckstrin homology-like domain, family B, member 3	1.32	-1.09	0	82.04	653583	NA	19
8096781	SEC24B	SEC24 family, member B (S. cerevisiae)	-1.64	1.35	0	82.03	10427	607184	4
8004152	WSCD1	WSC domain containing 1	1.11	-0.91	0	82.03	23302	NA	17
7975863	C14orf118	chromosome 14 open reading frame 118	-1.06	0.87	0	82.02	55668	NA	14
7951662	CRYAB	crystallin, alpha B	-3.63	2.98	-1	82.02	1410	123590, 608810	11
7962499	SFRS2IP	splicing factor, arginine/serine-rich 2, interacting protein	-2.25	1.85	-1	82.01	9169	603668	12
8090567	C3orf25	chromosome 3 open reading frame 25	1.1	-0.9	0	82	90288	NA	3
8093137	C3orf43	chromosome 3 open reading frame 43	1.28	-1.05	0	82	255798	NA	3
7930614	NHLRC2	NHL repeat containing 2	-2.16	1.77	-1	82	374354	NA	10
7938072	OR56B4	olfactory receptor, family 56, subfamily B, member 4	1.36	-1.12	1	82	196335	NA	11
7918725	TRIM33	tripartite motif-containing 33	-1.33	1.09	0	82	51592	188550, 605769	1
7927323	FAM21B	family with sequence similarity 21, member B	-1.19	0.97	0	81.97	55747	NA	10, 10
7961208	MAGOHB	mago-nashi homolog B (Drosophila)	-1.03	0.84	0	81.97	55110	NA	12
7979864	ERH	enhancer of rudimentary homolog (Drosophila)	-1.36	1.12	-1	81.96	2079	601191	14
8081431	ALCAM	activated leukocyte cell adhesion molecule	-2.15	1.76	-1	81.94	214	601662	3
7919251	GPR89B	G protein-coupled receptor 89B	-2.6	2.13	-1	81.94	51463	NA	1
8011212	SDHC	succinate dehydrogenase complex, subunit C, integral membrane protein, 15kDa	-1.03	0.84	0	81.93	6391	602413, 605373, 606864	1
7937014	LOC387720	hypothetical gene supported by AK127642	1.44	-1.18	1	81.9	387720	NA
7907160	ATP1B1	ATPase, Na+/K+ transporting, beta 1 polypeptide	-3.55	2.9	-1	81.89	481	145500, 182330	1
8127522	DPPA5	developmental pluripotency associated 5	1.22	-1	0	81.88	340168	611111	6
8027824	MAG	myelin associated glycoprotein	1.32	-1.08	0	81.87	4099	159460	19
8096224	AFF1	AF4/FMR2 family, member 1	-1.43	1.17	0	81.86	4299	159557	4
8168416	USMG5	up-regulated during skeletal muscle growth 5 homolog (mouse)	-4.65	3.8	-1	81.84	84833	NA	10
8027439	ZNF507	zinc finger protein 507	-1.31	1.07	0	81.82	22847	NA	19
8174253	MORF4L2	mortality factor 4 like 2	-2.38	1.94	-1	81.79	9643	300409	X, X
8026494	OR10H4	olfactory receptor, family 10, subfamily H, member 4	1.15	-0.94	1	81.79	126541	NA	19
8147221	OSGIN2	oxidative stress induced growth inhibitor family member 2	-1.68	1.37	-1	81.79	734	604598	8, 8
8061620	TTLL9	tubulin tyrosine ligase-like family, member 9	1.08	-0.88	0	81.79	164395	NA	20
7963054	TUBA1A	tubulin, alpha 1a	-1.07	0.88	0	81.79	7846	602529, 611603	12
7960221	JARID1A	jumonji, AT rich interactive domain 1A	-2.59	2.12	-1	81.78	5927	180202	12
8152477	RAD21	RAD21 homolog (S. pombe)	-2.49	2.03	-1	81.78	5885	606462	8
7981217	ATG2B	ATG2 autophagy related 2 homolog B (S. cerevisiae)	-1.89	1.55	0	81.77	55102	NA	14
7963575	EIF4B	eukaryotic translation initiation factor 4B	-1.34	1.1	0	81.77	1975	603928	12
7925954	NET1	neuroepithelial cell transforming 1	-1.89	1.54	-1	81.76	10276	606450	10, 10
8051589	ATL2	atlastin GTPase 2	-2.49	2.04	-1	81.75	64225	609368	2
8158542	LOC100128501	hypothetical protein LOC100128501	1.1	-0.9	0	81.74	100128501	NA
8057959	PGAP1	post-GPI attachment to proteins 1	-1.83	1.5	0	81.73	80055	611655	2
7922104	GCSH	glycine cleavage system protein H (aminomethyl carrier)	-1.69	1.38	-1	81.68	2653	238330, 605899	16
8110518	LOC441120	similar to LOC285679 protein	1.22	-1	0	81.65	441120	NA
7987869	TMEM87A	transmembrane protein 87A	-1.67	1.37	-1	81.65	25963	NA	15, 15
8078227	KAT2B	K(lysine) acetyltransferase 2B	-2.19	1.79	-1	81.64	8850	602303	3
8043251	PTCD3	Pentatricopeptide repeat domain 3	-1.76	1.44	0	81.61	55037	NA	2
8013908	NUFIP2	nuclear fragile X mental retardation protein interacting protein 2	-1.61	1.31	0	81.59	57532	609356	17
8018761	ST6GALNAC2	ST6 (alpha-N-acetyl-neuraminyl-2,3-beta-galactosyl-1,3)-N-acetylgalactosaminide alpha-2,6-sialyltransferase 2	-1.61	1.32	0	81.58	10610	610137	17
8044263	RANBP2	RAN binding protein 2	-2.75	2.24	-1	81.56	5903	601181	2
8110886	MED10	mediator complex subunit 10	-1.36	1.1	-1	81.53	84246	612382	5
8057480	NEUROD1	neurogenic differentiation 1	1.2	-0.97	0	81.52	4760	125853, 601724	2
8143417	BRAF	v-raf murine sarcoma viral oncogene homolog B1	-1.45	1.18	0	81.51	673	115150, 164757, 211980	7
8073345	EP300	E1A binding protein p300	-1.79	1.46	-1	81.5	2033	114500, 180849, 602700	22
8160441	CDKN2A	cyclin-dependent kinase inhibitor 2A (melanoma, p16, inhibits CDK4)	1.24	-1.01	0	81.49	1029	151623, 155601, 155755, 600160, 606719	9, 9
8084275	HTR3C	5-hydroxytryptamine (serotonin) receptor 3, family member C	1.42	-1.16	1	81.47	170572	610121	3
7906372	OR10Z1	olfactory receptor, family 10, subfamily Z, member 1	1.17	-0.96	0	81.46	128368	NA	1
8111360	ZFR	zinc finger RNA binding protein	-1.7	1.39	-1	81.46	51663	NA	5
8064952	PAK7	p21 protein (Cdc42/Rac)-activated kinase 7	1.05	-0.86	0	81.45	57144	608038	20
8142036	SRPK2	SFRS protein kinase 2	-1.78	1.45	-1	81.45	6733	602980	7, 7
8120022	CDC5L	CDC5 cell division cycle 5-like (S. pombe)	-1.87	1.52	-1	81.43	988	602868	6
8112940	SSBP2	single-stranded DNA binding protein 2	-1.46	1.19	0	81.42	23635	607389	5
7959195	CABP1	calcium binding protein 1	1.07	-0.87	0	81.41	9478	605563	12, 12
8054676	RGPD5	RANBP2-like and GRIP domain containing 5	-2.95	2.4	-1	81.38	84220	NA	2, 2, 2, 2, 2
8175860	PDZD4	PDZ domain containing 4	1.23	-1	0	81.37	57595	300634	X
8004133	RPAIN	RPA interacting protein	-1.04	0.84	0	81.37	84268	NA	17
8178841	TAP2	transporter 2, ATP-binding cassette, sub-family B (MDR/TAP)	1.03	-0.84	0	81.37	6891	170261, 604571	6, 6, 6_cox_hap1, 6_cox_hap1, 6_qbl_hap2, 6_qbl_hap2
8020068	ANKRD12	ankyrin repeat domain 12	-1.85	1.5	0	81.35	23253	610616	18
8132182	C7orf16	chromosome 7 open reading frame 16	1.01	-0.82	0	81.34	10842	143890, 604088	7
8085716	SATB1	SATB homeobox 1	-1.8	1.47	-1	81.34	6304	602075	3, 3
7980547	SEL1L	sel-1 suppressor of lin-12-like (C. elegans)	-1.97	1.61	-1	81.34	6400	602329	14
8016745	SPAG9	sperm associated antigen 9	-1.81	1.47	0	81.34	9043	605430	17
7905733	HAX1	HCLS1 associated protein X-1	-2.02	1.64	-1	81.33	10456	605998, 610738	1
8179731	HLA-B	major histocompatibility complex, class I, B	-1.09	0.88	0	81.31	3106	106300, 142830, 608579	6, 6_cox_hap1, 6_qbl_hap2
8092328	MCCC1	methylcrotonoyl-Coenzyme A carboxylase 1 (alpha)	-1.63	1.32	-1	81.3	56922	210200, 609010	3
8048864	CCL20	chemokine (C-C motif) ligand 20	1.48	-1.2	1	81.29	6364	601960	2
8054557	RGPD5	RANBP2-like and GRIP domain containing 5	-2.69	2.19	-1	81.29	84220	NA	2, 2, 2, 2, 2
8097647	ABCE1	ATP-binding cassette, sub-family E (OABP), member 1	-1.18	0.96	0	81.27	6059	601213	4
7986229	ST8SIA2	ST8 alpha-N-acetyl-neuraminide alpha-2,8-sialyltransferase 2	1.01	-0.82	0	81.26	8128	602546	15
8169687	ATP1B4	ATPase, (Na+)/K+ transporting, beta 4 polypeptide	1.23	-1	0	81.25	23439	NA	X
7957806	SCYL2	SCY1-like 2 (S. cerevisiae)	-2.27	1.84	0	81.25	55681	NA	12
8146243	HOOK3	hook homolog 3 (Drosophila)	-2.18	1.77	-1	81.24	84376	607825	8
7971937	KLHL1	kelch-like 1 (Drosophila)	1.12	-0.91	0	81.23	57626	605332	13
7918474	TMEM77	transmembrane protein 77	-1.84	1.5	-1	81.22	128338	NA	1
7941917	CABP4	calcium binding protein 4	1.26	-1.02	0	81.21	57010	608965, 610427	11
8090893	MSL2	male-specific lethal 2 homolog (Drosophila)	-1.32	1.07	-1	81.21	55167	NA	3, 3
8068522	TTC3	tetratricopeptide repeat domain 3	-2.41	1.96	-1	81.2	7267	602259	21, 21
8031714	ZNF460	zinc finger protein 460	-1.09	0.89	0	81.2	10794	604755	19
8043848	MRPL30	mitochondrial ribosomal protein L30	-1.96	1.59	-1	81.19	51263	611838	2
8149475	CNOT7	CCR4-NOT transcription complex, subunit 7	-3.1	2.51	-1	81.17	29883	604913	8, 8
8020527	C18orf8	chromosome 18 open reading frame 8	-1.31	1.06	0	81.16	29919	NA	18
8113305	CHD1	chromodomain helicase DNA binding protein 1	-1.86	1.51	0	81.16	1105	602118	5
7930927	INPP5F	inositol polyphosphate-5-phosphatase F	-1.04	0.85	0	81.16	22876	609389	10, 10, 10
7980306	LOC341912	similar to developmental pluripotency associated 5; embryonal stem cell specific gene 1	1.16	-0.94	0	81.11	NA	NA
8083136	ATP1B3	ATPase, Na+/K+ transporting, beta 3 polypeptide	-2.16	1.75	-1	81.1	483	601867	3
7998280	WDR24	WD repeat domain 24	1.18	-0.96	0	81.1	84219	NA	16
8120102	CD2AP	CD2-associated protein	-2.09	1.69	-1	81.08	23607	604241, 607832	6
8166493	EIF2S3	eukaryotic translation initiation factor 2, subunit 3 gamma, 52kDa	-2.6	2.11	-1	81.07	1968	300161	X
8129953	HIVEP2	human immunodeficiency virus type I enhancer binding protein 2	-1.76	1.43	0	81.07	3097	143054	6
8166433	ZNF645	zinc finger protein 645	1.18	-0.96	0	81.07	158506	NA	X
8065580	DUSP15	dual specificity phosphatase 15	1.16	-0.94	0	81.06	128853	NA	20, 20, 20
7981106	GSC	goosecoid homeobox	1.17	-0.95	0	81.06	145258	138890	14
8150491	MYST3	MYST histone acetyltransferase (monocytic leukemia) 3	-1.48	1.2	0	81.05	7994	601408	8
8093130	RNF168	ring finger protein 168	-1.13	0.91	0	81.04	165918	NA	3
8050293	FLJ33534	hypothetical LOC285150	1.38	-1.11	0	81.03	285150	NA
7927519	TIMM23B	translocase of inner mitochondrial membrane 23 homolog B (yeast)	-1.84	1.49	0	81.03	653252	NA
7903321	RTCD1	RNA terminal phosphate cyclase domain 1	-2.91	2.35	-1	81.01	8634	611286	1
8037732	NANOS2	nanos homolog 2 (Drosophila)	1.3	-1.05	0	80.99	339345	608228	19
7973214	TOX4	TOX high mobility group box family member 4	-2.72	2.2	-1	80.98	9878	NA	14
8109969	TLX3	T-cell leukemia homeobox 3	1.15	-0.93	0	80.97	30012	604640	5
7999752	ZC3H11A	zinc finger CCCH-type containing 11A	-3.95	3.2	-1	80.96	9877	NA	1
8148949	TMED10P	transmembrane emp24-like trafficking protein 10 (yeast) pseudogene	-1.23	1	0	80.94	286102	NA	8
8097513	MGST2	microsomal glutathione S-transferase 2	-2.98	2.41	-1	80.93	4258	601733	4
8110589	CNOT6	CCR4-NOT transcription complex, subunit 6	-1.73	1.4	0	80.91	57472	608951	5
8103166	SH3D19	SH3 domain containing 19	-2.77	2.24	-1	80.89	152503	608674	4, 4
7940177	OR4D10	olfactory receptor, family 4, subfamily D, member 10	1.17	-0.94	0	80.88	390197	NA	11
8079294	EXOSC7	exosome component 7	-2.23	1.8	-1	80.87	23016	606488	3, 3
7938738	KCNC1	potassium voltage-gated channel, Shaw-related subfamily, member 1	1.14	-0.92	0	80.87	3746	176258	11, 11
7974229	KLHDC2	kelch domain containing 2	-3.57	2.89	-1	80.85	23588	611280	14
8050875	ASXL2	additional sex combs like 2 (Drosophila)	-1.46	1.18	0	80.83	55252	NA	2
8127943	SNX14	sorting nexin 14	-1.35	1.09	0	80.82	57231	NA	6
8172406	SSX3	synovial sarcoma, X breakpoint 3	1.25	-1.01	1	80.81	10214	300325	X, X
8000924	ZNF689	zinc finger protein 689	1.28	-1.04	0	80.77	115509	NA	16
8045919	2010-03-07	membrane-associated ring finger (C3HC4) 7	-2.62	2.12	-1	80.76	64844	NA	2
7907861	XPR1	xenotropic and polytropic retrovirus receptor	-1.16	0.94	0	80.76	9213	605237	1
8052803	AAK1	AP2 associated kinase 1	-1.02	0.82	0	80.74	22848	NA	2
8080926	ARL6IP5	ADP-ribosylation-like factor 6 interacting protein 5	-2.24	1.81	-1	80.73	10550	605709	3
7930956	SEC23IP	SEC23 interacting protein	-1.82	1.47	0	80.73	11196	NA	10
8135464	DLD	dihydrolipoamide dehydrogenase	-2.45	1.98	-1	80.72	1738	238331, 248600, 256000	7
8091588	GPR149	G protein-coupled receptor 149	1.05	-0.85	0	80.72	NA	NA	NA
8052698	C1D	C1D nuclear receptor co-repressor	-1.61	1.3	0	80.71	10438	606997	2
7924884	HIST3H3	histone cluster 3, H3	1.37	-1.1	0	80.7	8290	602820	1
8023549	RAX	retina and anterior neural fold homeobox	1.34	-1.08	0	80.7	30062	601881, 611038	18
7977214	hsa-mir-203	hsa-mir-203	1.34	-1.08	0	80.69	NA	NA
8118794	HMGA1	high mobility group AT-hook 1	1.11	-0.9	0	80.68	3159	600701	6, 6, 6
8116760	RIOK1	RIO kinase 1 (yeast)	-2.24	1.81	-1	80.68	83732	NA	6, 6
8041447	CRIM1	cysteine rich transmembrane BMP regulator 1 (chordin-like)	-1.64	1.32	-1	80.67	51232	606189	2
7983843	TCF12	transcription factor 12	-1.27	1.03	0	80.67	6938	600480	15, 15
8136163	KLHDC10	kelch domain containing 10	-2.03	1.64	-1	80.66	23008	NA	7
8133809	RSBN1L	round spermatid basic protein 1-like	-1.41	1.13	0	80.66	222194	NA	7
7989915	TIPIN	TIMELESS interacting protein	-1.12	0.91	0	80.66	54962	610716	15
7953274	KCNA1	potassium voltage-gated channel, shaker-related subfamily, member 1 (episodic ataxia with myokymia)	1.09	-0.88	0	80.64	3736	160120, 176260	12
7952386	OR10G6	olfactory receptor, family 10, subfamily G, member 6	1.69	-1.36	1	80.63	NA	NA
7906284	C1orf92	chromosome 1 open reading frame 92	1.05	-0.84	0	80.62	149499	NA	1
8095269	POLR2B	polymerase (RNA) II (DNA directed) polypeptide B, 140kDa	-2.29	1.84	-1	80.6	5431	180661	4
8084016	PIK3CA	phosphoinositide-3-kinase, catalytic, alpha polypeptide	-1.85	1.49	0	80.59	5290	114480, 114500, 114550, 137215, 162900, 171834, 182000, 211980, 604370	3
7988852	BCL2L10	BCL2-like 10 (apoptosis facilitator)	1.2	-0.97	0	80.58	10017	606910	15
8142143	COG5	component of oligomeric golgi complex 5	-2.15	1.74	-1	80.58	10466	606821	7
8062908	STK4	serine/threonine kinase 4	-2.33	1.88	-1	80.54	6789	604965	20
7969881	TPP2	tripeptidyl peptidase II	-1.91	1.54	0	80.54	7174	190470	13
7971590	CAB39L	calcium binding protein 39-like	-1.19	0.96	0	80.53	81617	612175	13, 13
7935002	SRP9	signal recognition particle 9kDa	-2.09	1.68	-1	80.52	6726	600707	1
7910217	WNT3A	wingless-type MMTV integration site family, member 3A	1.19	-0.96	0	80.52	89780	606359	1
8128052	RNGTT	RNA guanylyltransferase and 5'-phosphatase	-1.05	0.84	0	80.51	8732	603512	6
7908940	ATP2B4	ATPase, Ca++ transporting, plasma membrane 4	-2.46	1.98	-1	80.48	493	108732	1
8008544	KIF2B	kinesin family member 2B	1.18	-0.95	0	80.48	84643	NA	17
8087748	VPRBP	Vpr (HIV-1) binding protein	-1.19	0.96	0	80.48	9730	NA	3
8022972	RPL7A	ribosomal protein L7a	-1.2	0.96	0	80.47	6130	185640	9
7990582	SCAPER	S phase cyclin A-associated protein in the ER	-1.44	1.16	0	80.47	49855	611611	15
8079966	SEMA3B	sema domain, immunoglobulin domain (Ig), short basic domain, secreted, (semaphorin) 3B	1.3	-1.05	0	80.46	7869	601281	3
8092201	TBL1XR1	transducin (beta)-like 1 X-linked receptor 1	-3.45	2.77	-1	80.46	79718	608628	3
8079021	CTNNB1	catenin (cadherin-associated protein), beta 1, 88kDa	-2.77	2.23	-1	80.45	1499	114550, 116806, 132600, 155255, 167000	3
8100251	FRYL	FRY-like	-2.54	2.04	-1	80.43	285527	NA	4
7988581	SECISBP2L	SECIS binding protein 2-like	-2.09	1.68	-1	80.43	9728	NA	15
7934393	PPP3CB	protein phosphatase 3 (formerly 2B), catalytic subunit, beta isoform	-2.45	1.97	-1	80.42	5532	114106	10
8028719	DLL3	delta-like 3 (Drosophila)	1.09	-0.88	0	80.41	10683	277300, 602768	19
7903010	RPL5	ribosomal protein L5	-1.33	1.07	0	80.41	6125	603634, 612561	1
8169659	NDUFA1	NADH dehydrogenase (ubiquinone) 1 alpha subcomplex, 1, 7.5kDa	-3.2	2.57	-1	80.39	4694	252010, 300078	X
8172914	HUWE1	HECT, UBA and WWE domain containing 1	-1.4	1.13	0	80.37	10075	300220, 300697, 300706	X
8096675	TET2	tet oncogene family member 2	-1.64	1.32	0	80.37	54790	NA	4, 4
8001981	FHOD1	formin homology 2 domain containing 1	1.1	-0.88	0	80.36	29109	606881	16
8156103	FLJ46321	FAM75-like protein FLJ46321	1.11	-0.9	0	80.36	389763	NA	9
8140028	TRIM50	tripartite motif-containing 50	1.3	-1.05	0	80.35	135892	612548	7
8104463	2010-03-06	membrane-associated ring finger (C3HC4) 6	-2.27	1.83	-1	80.33	10299	NA	5
8099449	FBXL5	F-box and leucine-rich repeat protein 5	-1.61	1.29	0	80.33	26234	605655	4
7944560	ARHGEF12	Rho guanine nucleotide exchange factor (GEF) 12	-2.77	2.23	-1	80.32	23365	601626, 604763	11
8025621	ICAM5	intercellular adhesion molecule 5, telencephalin	1.04	-0.84	0	80.32	7087	601852	19
8049876	BOK	BCL2-related ovarian killer	1.07	-0.86	0	80.3	666	605404	2
8023165	HDHD2	haloacid dehalogenase-like hydrolase domain containing 2	-1.64	1.32	0	80.3	84064	NA	18
8111974	PAIP1	poly(A) binding protein interacting protein 1	-1.32	1.06	0	80.3	10605	605184	5, 5
8067978	PPIA	peptidylprolyl isomerase A (cyclophilin A)	-1.51	1.21	0	80.3	5478	123840	7
7966631	LHX5	LIM homeobox 5	1.21	-0.97	0	80.29	64211	605992	12
7965048	NAP1L1	nucleosome assembly protein 1-like 1	-1.64	1.31	0	80.27	4673	164060	12
8105612	SDCCAG10	serologically defined colon cancer antigen 10	-1.07	0.86	0	80.27	10283	NA	5
7917850	ARHGAP29	Rho GTPase activating protein 29	-2.3	1.84	-1	80.26	9411	610496	1
8041283	BIRC6	baculoviral IAP repeat-containing 6	-1.7	1.37	0	80.26	57448	605638	2
8097813	ARFIP1	ADP-ribosylation factor interacting protein 1	-1.84	1.48	0	80.23	27236	605928	4
7897378	PER3	period homolog 3 (Drosophila)	-1.24	1	0	80.23	8863	603427	1
8113023	TMEM161B	transmembrane protein 161B	-2.31	1.86	-1	80.23	153396	NA	5
8063174	ZNF840P	zinc finger protein 840 (pseudogene)	1.23	-0.99	0	80.22	NA	NA
7910099	SRP9	signal recognition particle 9kDa	-1.85	1.48	-1	80.17	6726	600707	1
8156743	FOXE1	forkhead box E1 (thyroid transcription factor 2)	1.12	-0.9	0	80.16	2304	241850, 602617	9
8036324	ZNF260	zinc finger protein 260	-2.19	1.75	-1	80.13	339324	NA	19
7995252	ZNF720	zinc finger protein 720	-1.96	1.57	-1	80.13	124411	NA	16
8084844	OPA1	optic atrophy 1 (autosomal dominant)	-2.06	1.65	-1	80.12	4976	125250, 165500, 605290, 606657	3
7902822	PKN2	protein kinase N2	-1.99	1.6	0	80.12	5586	602549	1
8083826	SEC62	SEC62 homolog (S. cerevisiae)	-1.95	1.56	-1	80.12	7095	602173	3
7915130	SF3A3	splicing factor 3a, subunit 3, 60kDa	-2.05	1.65	-1	80.12	10946	605596	1
8091190	ATR	ataxia telangiectasia and Rad3 related	-1.72	1.38	0	80.1	545	210600, 601215	3
8046527	HOXD12	homeobox D12	1.44	-1.15	0	80.1	3238	142988	2
8019842	TYMS	thymidylate synthetase	-1.57	1.26	-1	80.1	7298	188350	18
8105436	MAP3K1	mitogen-activated protein kinase kinase kinase 1	-2.34	1.87	-1	80.07	4214	600982	5
7929132	PCGF5	polycomb group ring finger 5	-2.17	1.74	-1	80.07	84333	NA	10
7899436	SESN2	sestrin 2	1.12	-0.9	0	80.07	83667	607767	1
8069998	C21orf59	chromosome 21 open reading frame 59	-1.33	1.07	-1	80.06	56683	NA	21
7932911	KIF5B	kinesin family member 5B	-2.75	2.2	-1	80.06	3799	602809	10
8107942	RAD50	RAD50 homolog (S. cerevisiae)	-1.78	1.42	0	80.05	10111	604040	5
7979725	PIGH	phosphatidylinositol glycan anchor biosynthesis, class H	-1.2	0.96	-1	80.04	5283	600154	14
7911258	OR2L3	olfactory receptor, family 2, subfamily L, member 3	1.37	-1.1	1	80.03	391192	NA	1
7982102	GABRA5	gamma-aminobutyric acid (GABA) A receptor, alpha 5	1.17	-0.93	0	80.01	2558	137142	15
7995440	FLJ44674	FLJ44674 protein	1.12	-0.89	0	79.99	400535	NA
8142232	LAMB4	laminin, beta 4	-1.32	1.06	0	79.98	22798	NA	7
7940341	MS4A10	membrane-spanning 4-domains, subfamily A, member 10	1.49	-1.19	0	79.96	341116	608403	11
7933947	HERC4	hect domain and RLD 4	-2.92	2.33	-1	79.93	26091	609248	10
7991234	MFGE8	milk fat globule-EGF factor 8 protein	-1.04	0.83	0	79.93	4240	602281	15
8142770	MGC27345	hypothetical protein MGC27345	-1.11	0.89	0	79.93	157247	NA
8155849	ANXA1	annexin A1	-2.97	2.37	-1	79.92	301	151690	9
7999423	SOCS1	suppressor of cytokine signaling 1	1.31	-1.05	0	79.92	8651	603597	16
8029117	DMRTC2	DMRT-like family C2	1.17	-0.93	0	79.89	63946	NA	19
7971820	VPS36	vacuolar protein sorting 36 homolog (S. cerevisiae)	-2.19	1.75	0	79.87	51028	610903	13
8116622	RIPK1	receptor (TNFRSF)-interacting serine-threonine kinase 1	-2.29	1.83	-1	79.86	8737	603453	6
7981783	OR4N4	olfactory receptor, family 4, subfamily N, member 4	1.39	-1.11	1	79.83	283694	NA	15
8142663	NDUFA5	NADH dehydrogenase (ubiquinone) 1 alpha subcomplex, 5, 13kDa	-1.66	1.32	0	79.82	4698	601677	7
8002999	GCSH	glycine cleavage system protein H (aminomethyl carrier)	-1.7	1.36	-1	79.79	2653	238330, 605899	16
7908492	CFHR4	complement factor H-related 4	1.08	-0.86	0	79.76	10877	605337	1
7963244	TFCP2	transcription factor CP2	-1.98	1.58	-1	79.76	7024	189889	12
8094968	ZAR1	zygote arrest 1	1.28	-1.02	0	79.76	326340	607520	4
8091354	HLTF	helicase-like transcription factor	-1.24	0.99	0	79.75	6596	603257	3
8050128	KIDINS220	kinase D-interacting substrate, 220kDa	-2.36	1.89	0	79.74	57498	NA	2
8003230	LOC732275	similar to hCG1645603	1.14	-0.91	0	79.74	732275	NA	16
7909745	KCTD3	potassium channel tetramerisation domain containing 3	-1.8	1.44	0	79.73	51133	NA	1
7979260	GMFB	glia maturation factor, beta	-1.21	0.97	0	79.72	2764	601713	14
7907790	CEP350	centrosomal protein 350kDa	-1.82	1.45	0	79.71	9857	NA	1
8042373	ETAA1	Ewing tumor-associated antigen 1	-1.17	0.93	0	79.71	54465	NA	2
7923119	ZBTB41	zinc finger and BTB domain containing 41	-1.14	0.91	0	79.7	360023	NA	1
7897128	ACTRT2	actin-related protein T2	1.07	-0.86	0	79.69	140625	608535	1
8148208	FAM91A1	family with sequence similarity 91, member A1	-2.51	2	-1	79.69	157769	NA	8
8089999	KPNA1	karyopherin alpha 1 (importin alpha 5)	-2.13	1.69	-1	79.68	3836	600686	3
8020343	ANKRD20A5	ankyrin repeat domain 20 family, member A5	1.08	-0.86	0	79.66	440482	NA	18
8169750	STAG2	stromal antigen 2	-1.94	1.54	0	79.66	10735	604359	X, X
7925622	AHCTF1	AT hook containing transcription factor 1	-1.62	1.29	0	79.64	25909	610853	1
8089647	KIAA2018	KIAA2018	-2.01	1.6	-1	79.63	205717	NA	3
8108134	DDX46	DEAD (Asp-Glu-Ala-Asp) box polypeptide 46	-2.08	1.66	-1	79.61	9879	NA	5
8133062	ZNF273	zinc finger protein 273	-2.68	2.13	-1	79.61	10793	604756	7
8023220	SMAD7	SMAD family member 7	1.08	-0.86	0	79.59	4092	114500, 602932, 612229	18
8069174	C21orf70	chromosome 21 open reading frame 70	1.49	-1.18	0	79.58	85395	NA	21
8171172	MXRA5	matrix-remodelling associated 5	-1.42	1.13	0	79.58	25878	NA	X
8061504	DEFB115	defensin, beta 115	1.04	-0.82	0	79.57	245929	NA	20
8098177	KLHL2	kelch-like 2, Mayven (Drosophila)	-1.37	1.09	-1	79.57	11275	605774	4
8095163	EXOC1	exocyst complex component 1	-2.28	1.82	-1	79.56	55763	607879	4
8144701	LOC100131581	hypothetical LOC100131581	-2.52	2.01	-1	79.56	100131581	NA
7943176	MED17	mediator complex subunit 17	-1.62	1.29	0	79.56	9440	603810	11
7925229	B3GALNT2	beta-1,3-N-acetylgalactosaminyltransferase 2	-1.44	1.15	0	79.55	148789	610194	1
7978666	MBIP	MAP3K12 binding inhibitory protein 1	-1.44	1.14	0	79.55	51562	609431	14
7904702	NOTCH2NL	Notch homolog 2 (Drosophila) N-terminal like	-1.61	1.28	-1	79.55	388677	NA	1
7939494	ACCSL	1-aminocyclopropane-1-carboxylate synthase homolog (Arabidopsis)(non-functional)-like	1.17	-0.93	0	79.54	390110	NA	11
8156263	SPIN1	spindlin 1	-1.5	1.19	0	79.54	10927	609936	9
8092564	TRA2B	transformer 2 beta homolog (Drosophila)	-1.4	1.11	0	79.51	6434	602719	3
8053562	VPS24	vacuolar protein sorting 24 homolog (S. cerevisiae)	-1.61	1.28	-1	79.49	51652	610052	2
8076209	RPL3	ribosomal protein L3	-1.93	1.53	-1	79.47	6122	604163	22
8088700	TMF1	TATA element modulatory factor 1	-1.67	1.32	-1	79.45	7110	601126	3
7927513	FAM21C	family with sequence similarity 21, member C	-1.04	0.82	0	79.44	253725	NA	10
8036835	CNTD2	cyclin N-terminal domain containing 2	1.16	-0.92	0	79.43	79935	NA	19, 19
8156861	STX17	syntaxin 17	-2.11	1.68	-1	79.41	55014	604204	9
7974851	HIF1A	hypoxia inducible factor 1, alpha subunit (basic helix-loop-helix transcription factor)	-1.63	1.3	-1	79.4	3091	603348	14
7995382	PHKB	phosphorylase kinase, beta	-1.43	1.13	0	79.4	5257	172490, 261750	16
7909586	PPP2R5A	protein phosphatase 2, regulatory subunit B', alpha isoform	-1.26	1	0	79.4	5525	601643	1
7972888	PCID2	PCI domain containing 2	-2.34	1.86	-1	79.38	55795	NA	13
8070233	CLDN14	claudin 14	1.25	-0.99	0	79.37	23562	605608	21, 21
7917885	CNN3	calponin 3, acidic	-1.25	0.99	0	79.36	1266	602374	1
8136281	FLJ40288	hypothetical FLJ40288	1.22	-0.97	0	79.35	286023	NA
8057441	CWC22	CWC22 spliceosome-associated protein homolog (S. cerevisiae)	-1.38	1.09	0	79.34	57703	NA	2
8009205	DDX42	DEAD (Asp-Glu-Ala-Asp) box polypeptide 42	-1.49	1.18	0	79.34	11325	NA	17
8068046	C21orf118	chromosome 21 open reading frame 118	1.09	-0.86	0	79.33	378829	NA
8052882	ADD2	adducin 2 (beta)	1.06	-0.84	0	79.32	119	102681	2, 2
8113250	ERAP1	endoplasmic reticulum aminopeptidase 1	-2.21	1.75	-1	79.32	51752	606832	5, 5
7935834	PDZD7	PDZ domain containing 7	1.1	-0.87	0	79.32	NA	NA	NA
8140814	SLC25A40	solute carrier family 25, member 40	-1.67	1.33	0	79.31	55972	610821	7
7904482	SRGAP2	SLIT-ROBO Rho GTPase activating protein 2	-2.16	1.72	-1	79.3	23380	606524	1, 1
8134680	ZKSCAN1	zinc finger with KRAB and SCAN domains 1	-1.67	1.32	-1	79.3	7586	601260	7
8106534	PAPD4	PAP associated domain containing 4	-2.38	1.88	-1	79.29	167153	NA	5
8144112	MNX1	motor neuron and pancreas homeobox 1	1.26	-1	0	79.28	3110	142994, 176450	7
8014169	C17orf102	chromosome 17 open reading frame 102	1.04	-0.83	0	79.27	400591	NA	17
8134211	C7orf64	chromosome 7 open reading frame 64	-1.5	1.19	0	79.27	84060	NA	7
8105181	MRPS30	mitochondrial ribosomal protein S30	-1.52	1.21	-1	79.26	10884	611991	5
7951497	NPAT	nuclear protein, ataxia-telangiectasia locus	-1.06	0.84	0	79.26	4863	601448	11
7968711	COG6	component of oligomeric golgi complex 6	-1.47	1.16	0	79.25	57511	606977	13, 13
7955787	SP1	Sp1 transcription factor	-2.14	1.7	-1	79.25	6667	189906	12, 12
8064833	C20orf30	chromosome 20 open reading frame 30	-1.6	1.27	-1	79.24	29058	NA	20
8043278	MRPL35	mitochondrial ribosomal protein L35	-1.37	1.09	0	79.24	51318	611841	2
8102720	ANKRD50	ankyrin repeat domain 50	-2.49	1.97	-1	79.22	57182	NA	4
8041713	PPM1B	protein phosphatase 1B (formerly 2C), magnesium-dependent, beta isoform	-2.28	1.8	-1	79.22	5495	603770	2, 2, 2
8141076	PON2	paraoxonase 2	-1.16	0.92	0	79.19	5445	602447	7
8103881	RWDD4A	RWD domain containing 4A	-1.93	1.52	-1	79.18	201965	NA	4
8149361	FAM90A1	family with sequence similarity 90, member A1	1.28	-1.02	0	79.17	55138	NA	12
8046340	DYNC1I2	dynein, cytoplasmic 1, intermediate chain 2	-2.09	1.66	0	79.15	1781	603331	2
7926677	OTUD1	OTU domain containing 1	-1.86	1.47	-1	79.14	220213	612022	10
7899829	S100PBP	S100P binding protein	-1.66	1.32	0	79.13	64766	611889	1, 1
7933933	DNAJC12	DnaJ (Hsp40) homolog, subfamily C, member 12	1.03	-0.82	0	79.12	56521	606060	10, 10
7995631	RBL2	retinoblastoma-like 2 (p130)	-1.5	1.19	0	79.11	5934	180203	16
8122689	C6orf72	chromosome 6 open reading frame 72	-2.47	1.96	-1	79.1	116254	NA	6
8124518	HIST1H2AJ	histone cluster 1, H2aj	1.49	-1.18	0	79.1	8331	602791	6
7965956	NFYB	nuclear transcription factor Y, beta	-1.84	1.45	-1	79.08	4801	189904	12
7938208	RBMXL2	RNA binding motif protein, X-linked-like 2	1.06	-0.84	0	79.08	27288	605444	11
8134699	COPS6	COP9 constitutive photomorphogenic homolog subunit 6 (Arabidopsis)	-1.91	1.51	-1	79.07	10980	NA	7
8149289	SOX7	SRY (sex determining region Y)-box 7	1.05	-0.83	0	79.06	83595	612202	8
8173366	P2RY4	pyrimidinergic receptor P2Y, G-protein coupled, 4	1.22	-0.97	0	79.05	5030	300038	X
7970595	RP11-45B20.2	collagen triple helix repeat-containing	-1.59	1.26	0	79.04	387911	NA	13
8055913	PRPF40A	PRP40 pre-mRNA processing factor 40 homolog A (S. cerevisiae)	-1.24	0.98	0	79.02	55660	NA	2
8073214	TNRC6B	trinucleotide repeat containing 6B	-1.21	0.95	0	79.01	23112	610740	22, 22
7956301	LRP1	low density lipoprotein-related protein 1 (alpha-2-macroglobulin receptor)	-1.11	0.88	-1	78.98	4035	107770	12
7943969	HTR3A	5-hydroxytryptamine (serotonin) receptor 3A	1.09	-0.86	0	78.97	3359	182139	11
7904930	GPR89B	G protein-coupled receptor 89B	-2.65	2.09	-1	78.96	51463	NA	1
7994052	HS3ST2	heparan sulfate (glucosamine) 3-O-sulfotransferase 2	1.41	-1.11	0	78.96	9956	604056	16
7986977	TJP1	tight junction protein 1 (zona occludens 1)	-2.4	1.9	-1	78.95	7082	601009	15
8173201	ZXDA	zinc finger, X-linked, duplicated A	1.28	-1.01	0	78.93	7789	300235	X
7960832	CLEC4C	C-type lectin domain family 4, member C	1.05	-0.83	0	78.91	170482	606677	12
8066402	C20orf111	chromosome 20 open reading frame 111	-1.42	1.12	-1	78.9	51526	NA	20
8052331	PNPT1	polyribonucleotide nucleotidyltransferase 1	-1.35	1.06	0	78.9	87178	610316	2
8178338	TRIM10	tripartite motif-containing 10	1.23	-0.97	0	78.9	10107	605701	6, 6_cox_hap1, 6_qbl_hap2
7977077	MARK3	MAP/microtubule affinity-regulating kinase 3	-1.5	1.18	0	78.86	4140	602678	14
8050176	ITGB1BP1	integrin beta 1 binding protein 1	-2.73	2.15	-1	78.85	9270	607153	2
8012304	TRAPPC1	trafficking protein particle complex 1	-1.95	1.54	-1	78.85	58485	610969	17
8106122	TNPO1	transportin 1	-2	1.58	-1	78.84	3842	602901	5, 5
8127094	GSTA4	glutathione S-transferase alpha 4	-1.86	1.46	0	78.83	2941	605450	6
8113083	FAM172A	family with sequence similarity 172, member A	-1.56	1.23	0	78.82	83989	NA	5
7922807	GLT25D2	glycosyltransferase 25 domain containing 2	1.29	-1.02	0	78.8	23127	NA	1
8113050	CETN3	centrin, EF-hand protein, 3 (CDC31 homolog, yeast)	-1.61	1.27	-1	78.78	1070	602907	5
7951325	DCUN1D5	DCN1, defective in cullin neddylation 1, domain containing 5 (S. cerevisiae)	-1.07	0.84	0	78.78	84259	NA	11
7996160	LOC388282	hypothetical LOC388282	1.1	-0.87	0	78.77	NA	NA
8129590	STX7	syntaxin 7	-2.5	1.97	-1	78.77	8417	603217	6
8086024	UNQ6490	similar to YPLR6490	1.27	-1	0	78.74	389102	NA
8117189	KAAG1	kidney associated antigen 1	1.13	-0.89	0	78.73	353219	608211	6
8138776	HIBADH	3-hydroxyisobutyrate dehydrogenase	-1.19	0.94	-1	78.72	11112	608475	7
8132980	TNRC18	trinucleotide repeat containing 18	1.38	-1.08	0	78.71	NA	NA
8023593	MC4R	melanocortin 4 receptor	1.18	-0.93	0	78.7	4160	155541, 601665	18
8031815	ZNF776	zinc finger protein 776	-1.12	0.88	0	78.7	284309	NA	19
8069508	ANKRD20B	ankyrin repeat domain 20B	-1.01	0.79	0	78.69	729171	NA	2
8010915	FAM101B	family with sequence similarity 101, member B	1.21	-0.95	0	78.69	359845	NA	17
8170326	FMR1	fragile X mental retardation 1	-1.57	1.23	-1	78.69	2332	300623, 300624, 309550, 311360	X
7908732	IPO9	importin 9	-1.42	1.12	0	78.68	55705	NA	1
8113914	FNIP1	folliculin interacting protein 1	-1.79	1.41	0	78.65	96459	610594	5
7946569	RNF141	ring finger protein 141	-2.49	1.96	-1	78.64	50862	NA	11
7965322	KITLG	KIT ligand	-1.08	0.85	0	78.62	4254	184745, 611664	12
8144526	LOC100129150	LP5624	1.25	-0.98	0	78.62	100129150	NA
8118228	LY6G5B	lymphocyte antigen 6 complex, locus G5B	-1.12	0.88	0	78.61	58496	610433	6, 6_cox_hap1, 6_qbl_hap2
7973414	NGDN	neuroguidin, EIF4E binding protein	-1.16	0.91	0	78.61	25983	610777	14
8150698	SNAI2	snail homolog 2 (Drosophila)	-2.16	1.7	-1	78.61	6591	172800, 602150, 608890	8
8016562	SPOP	speckle-type POZ protein	-1.44	1.13	0	78.59	8405	602650	17
8022170	RPL6	ribosomal protein L6	-1.35	1.06	0	78.58	6128	603703	12
7966534	RPL6	ribosomal protein L6	-1.41	1.11	0	78.58	6128	603703	12
7927732	ARID5B	AT rich interactive domain 5B (MRF1-like)	-1.79	1.41	-1	78.56	84159	608538	10
7947425	CD59	CD59 molecule, complement regulatory protein	-2.5	1.96	-1	78.56	966	107271, 612300	11, 11, 11
8162047	HNRNPK	heterogeneous nuclear ribonucleoprotein K	-3.35	2.64	-1	78.56	3190	600712	9, 9
8046848	ZC3H15	zinc finger CCCH-type containing 15	-1.45	1.14	0	78.56	55854	NA	2
8092321	DCUN1D1	DCN1, defective in cullin neddylation 1, domain containing 1 (S. cerevisiae)	-1.12	0.88	0	78.55	54165	605905	3
8047538	BMPR2	bone morphogenetic protein receptor, type II (serine/threonine kinase)	-2.76	2.17	-1	78.54	659	178600, 265450, 600799	2
8166184	CA5B	carbonic anhydrase VB, mitochondrial	-1.74	1.37	-1	78.53	11238	300230	X
8110399	B4GALT7	xylosylprotein beta 1,4-galactosyltransferase, polypeptide 7 (galactosyltransferase I)	1.14	-0.9	0	78.52	11285	130070, 604327	5
7933194	CXCL12	chemokine (C-X-C motif) ligand 12 (stromal cell-derived factor 1)	-1.91	1.5	0	78.52	6387	600835, 609423	10, 10, 10
8174474	ACSL4	acyl-CoA synthetase long-chain family member 4	-1.46	1.15	0	78.51	2182	300157, 300387	X
8102860	H3F3A	H3 histone, family 3A	-3.53	2.77	-1	78.51	3020	601128	1
8001507	BBS2	Bardet-Biedl syndrome 2	-1.94	1.52	0	78.45	583	209900, 606151	16
7918533	ADORA3	adenosine A3 receptor	1.11	-0.87	0	78.44	140	600445	1, 1, 1
7902353	LHX8	LIM homeobox 8	1.26	-0.99	0	78.44	431707	604425	1
7981192	ATG2B	ATG2 autophagy related 2 homolog B (S. cerevisiae)	-2.46	1.93	-1	78.43	55102	NA	14
8162132	C9orf153	chromosome 9 open reading frame 153	1.26	-0.99	0	78.42	389766	NA	9
7917942	FLJ35409	FLJ35409 protein	1.38	-1.08	1	78.4	400765	NA
8161192	RNF38	ring finger protein 38	-1.92	1.51	-1	78.4	152006	612488	9, 9, 9
7946635	ZBED5	zinc finger, BED-type containing 5	-1.34	1.05	0	78.4	58486	NA	11
7921144	SH2D2A	SH2 domain protein 2A	1.08	-0.84	0	78.38	9047	604514	1
8110022	ATP6V0E1	ATPase, H+ transporting, lysosomal 9kDa, V0 subunit e1	-3.46	2.71	-1	78.37	8992	603931	5
8027205	NDUFA13	NADH dehydrogenase (ubiquinone) 1 alpha subcomplex, 13	-1.2	0.94	-1	78.37	51079	607464, 609435	19
8050565	PUM2	pumilio homolog 2 (Drosophila)	-2.82	2.21	-1	78.37	23369	607205	2
7973377	BCL2L2	BCL2-like 2	-1.5	1.18	-1	78.36	599	601931	14
7927926	DDX50	DEAD (Asp-Glu-Ala-Asp) box polypeptide 50	-1.57	1.23	-1	78.35	79009	610373	10
8113512	EPB41L4A	erythrocyte membrane protein band 4.1 like 4A	-1.59	1.25	0	78.35	64097	612141	5
8099649	DHX15	DEAH (Asp-Glu-Ala-His) box polypeptide 15	-2.58	2.02	-1	78.34	1665	603403	4
8083090	ZBTB38	zinc finger and BTB domain containing 38	-1.94	1.52	-1	78.33	253461	612218, 612221	3
8012591	DHRS7C	dehydrogenase/reductase (SDR family) member 7C	1.19	-0.93	0	78.31	201140	NA	17
7975876	ESRRB	estrogen-related receptor beta	1.02	-0.8	0	78.31	2103	602167, 608565	14
8110430	N4BP3	Nedd4 binding protein 3	1.23	-0.96	0	78.31	23138	NA	5
8072124	CRYBA4	crystallin, beta A4	1.08	-0.84	0	78.27	1413	123631, 610425, 610426	22
7966851	TAOK3	TAO kinase 3	-1.2	0.94	0	78.27	51347	NA	12
8014063	EVI2B	ecotropic viral integration site 2B	-1.55	1.22	0	78.25	2124	158381	17
7947934	MTCH2	mitochondrial carrier homolog 2 (C. elegans)	-2.65	2.08	-1	78.24	23788	NA	11
8032088	PRSSL1	protease, serine-like 1	1.14	-0.89	0	78.24	400668	NA	19
7905185	RPRD2	regulation of nuclear pre-mRNA domain containing 2	-1.29	1.01	0	78.23	23248	NA	1
7985089	RCN2	reticulocalbin 2, EF-hand calcium binding domain	-2.1	1.64	-1	78.22	5955	602584	15
8049007	SPATA3	spermatogenesis associated 3	1.15	-0.9	0	78.22	130560	NA	2
8100070	KCTD8	potassium channel tetramerisation domain containing 8	1.23	-0.97	0	78.2	386617	NA	4
8007976	NPEPPS	aminopeptidase puromycin sensitive	-2.89	2.26	-1	78.19	9520	606793	17
7967034	PLA2G1B	phospholipase A2, group IB (pancreas)	1.19	-0.93	1	78.17	5319	172410	12
8152148	UBR5	ubiquitin protein ligase E3 component n-recognin 5	-2.29	1.79	-1	78.17	51366	608413	8
7913319	EIF4G3	eukaryotic translation initiation factor 4 gamma, 3	-1.34	1.05	0	78.15	8672	603929	1
8111552	C5orf33	chromosome 5 open reading frame 33	-1.68	1.31	0	78.12	133686	NA	5, 5
8068460	MORC3	MORC family CW-type zinc finger 3	-1.68	1.31	0	78.12	23515	610078	21
7988286	SPG11	spastic paraplegia 11 (autosomal recessive)	-1.96	1.53	-1	78.12	80208	604360, 610844	15
8029640	BLOC1S3	biogenesis of lysosomal organelles complex-1, subunit 3	1.61	-1.26	0	78.1	388552	203300, 609762	19
8059776	KCNJ13	potassium inwardly-rectifying channel, subfamily J, member 13	-1.38	1.08	0	78.1	3769	193230, 603208	2
8153937	SCRT1	scratch homolog 1, zinc finger protein (Drosophila)	1.21	-0.94	0	78.1	83482	605858	8, 8_random
8083429	MBNL1	muscleblind-like (Drosophila)	-2.12	1.66	-1	78.09	4154	606516	3, 3
7940022	RTN4RL2	reticulon 4 receptor-like 2	1.01	-0.79	0	78.08	349667	610462	11
8106976	GPR150	G protein-coupled receptor 150	1.21	-0.94	0	78.07	285601	NA	5
8158952	EEF1AL7	eukaryotic translation elongation factor 1 alpha-like 7	-1.17	0.91	0	78.06	441032	NA	4
8108330	JMJD1B	jumonji domain containing 1B	-1.38	1.08	0	78.04	51780	609373	5
8097480	NARG1	NMDA receptor regulated 1	-1.67	1.3	0	78.04	80155	608000	4
8140878	KRIT1	KRIT1, ankyrin repeat containing	-1.84	1.44	0	78.03	889	116860, 604214	7, 7, 7
8075406	PES1	pescadillo homolog 1, containing BRCT domain (zebrafish)	1.05	-0.82	0	78.03	23481	605819	22
7939994	OR9G1	olfactory receptor, family 9, subfamily G, member 1	1.08	-0.84	0	78.01	390174	NA	11
8139706	SEC61G	Sec61 gamma subunit	-4.89	3.81	-1	78.01	23480	609215	7
8081348	PCNP	PEST proteolytic signal containing nuclear protein	-1.81	1.41	0	78	57092	NA	3
8067903	USP25	ubiquitin specific peptidase 25	-2.38	1.85	-1	78	29761	604736	21
8021312	WDR7	WD repeat domain 7	-1.24	0.97	0	77.98	23335	NA	18
8033023	MGC24975	hypothetical protein MGC24975	1.04	-0.81	0	77.97	163154	NA	19, 19
7952103	DDX6	DEAD (Asp-Glu-Ala-Asp) box polypeptide 6	-3.63	2.83	-1	77.95	1656	600326	11
8046524	HOXD13	homeobox D13	1.05	-0.82	0	77.95	3239	113200, 113300, 142989, 186000, 186300, 610713	2
8169006	RAB40AL	RAB40A, member RAS oncogene family-like	1.2	-0.93	0	77.95	282808	300405	X
8046759	DNAJC10	DnaJ (Hsp40) homolog, subfamily C, member 10	-1.71	1.33	0	77.93	54431	607987	2
7934997	PPP1R3C	protein phosphatase 1, regulatory (inhibitor) subunit 3C	-1.05	0.82	0	77.93	5507	602999	10
8100902	ANKRD17	ankyrin repeat domain 17	-2.23	1.73	-1	77.92	26057	NA	4
7934783	LRIT1	leucine-rich repeat, immunoglobulin-like and transmembrane domains 1	1.05	-0.82	0	77.9	26103	NA	10
8051443	STRN	striatin, calmodulin binding protein	-1.71	1.33	-1	77.9	6801	NA	2
8093191	DLG1	discs, large homolog 1 (Drosophila)	-2.44	1.9	-1	77.89	1739	601014	3
7948902	SNORD29	small nucleolar RNA, C/D box 29	-1.74	1.35	0	77.86	9297	603228	11
8142580	FEZF1	FEZ family zinc finger 1	1.11	-0.86	0	77.85	389549	NA	7
7903227	PALMD	palmdelphin	-2.02	1.57	-1	77.82	54873	610182	1
8049123	ALPP	alkaline phosphatase, placental (Regan isozyme)	1.82	-1.41	0	77.81	250	171800	2
7977674	SUPT16H	suppressor of Ty 16 homolog (S. cerevisiae)	-2.36	1.84	-1	77.81	11198	605012	14
8096635	NFKB1	nuclear factor of kappa light polypeptide gene enhancer in B-cells 1	-1.75	1.37	-1	77.8	4790	164011	4
8165083	LHX3	LIM homeobox 3	1.22	-0.94	0	77.74	8022	262600, 600577	9, 9
8116867	TMEM14B	transmembrane protein 14B	-2.25	1.75	-1	77.73	81853	NA	6
7951140	UNQ6228	hypothetical LOC100131541	-1.1	0.86	0	77.72	100131541	NA
7933149	RASGEF1A	RasGEF domain family, member 1A	1.25	-0.97	0	77.71	221002	NA	10
7899016	SDHD	succinate dehydrogenase complex, subunit D, integral membrane protein	-2.11	1.64	-1	77.69	6392	114900, 168000, 171300, 602690, 606864, 612359	11
7944799	OR10G9	olfactory receptor, family 10, subfamily G, member 9	1.21	-0.94	0	77.68	219870	NA	11
8058258	ALS2CR4	amyotrophic lateral sclerosis 2 (juvenile) chromosome region, candidate 4	-1.13	0.88	0	77.67	65062	NA	2, 2
8032034	FAM148C	family with sequence similarity 148, member C	1.46	-1.14	0	77.65	126567	610336	19
8111533	LMBRD2	LMBR1 domain containing 2	-1.29	1.01	0	77.65	92255	NA	5
7973894	RPL23AP71	ribosomal protein L23a pseudogene 71	1.31	-1.02	0	77.65	644384	NA
8051622	SFRS7	splicing factor, arginine/serine-rich 7, 35kDa	-2.13	1.65	-1	77.64	6432	600572	2
7931081	PLEKHA1	pleckstrin homology domain containing, family A (phosphoinositide binding specific) member 1	-2.71	2.1	-1	77.62	59338	603075, 607772	10, 10
7896983	LOC100288313	similar to hCG1820414	1.29	-1	0	77.6	NA	NA
8097938	NPY2R	neuropeptide Y receptor Y2	1.29	-1	0	77.6	4887	162642	4
8014700	C17orf96	chromosome 17 open reading frame 96	1.55	-1.2	0	77.58	100170841	NA	17
7900911	DPH2	DPH2 homolog (S. cerevisiae)	1.08	-0.84	0	77.58	1802	603456	1
8047356	NIF3L1	NIF3 NGG1 interacting factor 3-like 1 (S. pombe)	-1.3	1.01	0	77.58	60491	605778	2, 2, 2
8091103	TFDP2	transcription factor Dp-2 (E2F dimerization partner 2)	-1.74	1.35	0	77.57	7029	602160	3
8028227	ZNF383	zinc finger protein 383	-1.2	0.93	0	77.57	163087	NA	19
7952522	PUS3	pseudouridylate synthase 3	-1.15	0.89	0	77.55	83480	NA	11
8148655	TIGD5	tigger transposable element derived 5	1.13	-0.88	0	77.55	84948	NA	8
7925550	ADSS	adenylosuccinate synthase	-2.32	1.8	-1	77.54	159	103060	1
7939158	QSER1	glutamine and serine rich 1	-1.45	1.12	0	77.54	79832	NA	11
8152715	KLHL38	kelch-like 38 (Drosophila)	1.15	-0.89	0	77.53	340359	NA	8
7936529	KIAA1598	KIAA1598	-1.32	1.02	0	77.52	57698	611171	10
8113551	MCC	mutated in colorectal cancers	-1.18	0.91	0	77.51	4163	159350	5, 5
8006850	CRKRS	Cdc2-related kinase, arginine/serine-rich	-1.37	1.06	0	77.5	51755	NA	17
8089835	FSTL1	follistatin-like 1	-2	1.55	-1	77.5	11167	605547	3
8129418	PTPRK	protein tyrosine phosphatase, receptor type, K	-1.26	0.97	0	77.49	5796	602545	6, 6
7972062	FBXL3	F-box and leucine-rich repeat protein 3	-2.13	1.65	0	77.48	26224	605653	13
7986765	RPL5	ribosomal protein L5	-1.37	1.06	0	77.48	6125	603634, 612561	1
8086660	TSP50	testes-specific protease 50	1.23	-0.96	0	77.48	29122	607950	3
8009145	KCNH6	potassium voltage-gated channel, subfamily H (eag-related), member 6	1.18	-0.91	0	77.47	81033	608168	17, 17
8089652	NAT13	N-acetyltransferase 13 (GCN5-related)	-1.85	1.44	-1	77.47	80218	610834	3
8130624	MAP3K4	mitogen-activated protein kinase kinase kinase 4	1.24	-0.96	0	77.46	NA	NA
7974461	LGALS3	lectin, galactoside-binding, soluble, 3	-1.34	1.04	0	77.45	3958	153619	14, 14
8104634	PRDM9	PR domain containing 9	1.3	-1.01	0	77.45	56979	609760	5
7936578	C10orf84	chromosome 10 open reading frame 84	-1.24	0.96	0	77.44	63877	NA	10
7960933	M6PR	mannose-6-phosphate receptor (cation dependent)	-1.1	0.85	0	77.43	4074	154540	12
8150757	RB1CC1	RB1-inducible coiled-coil 1	-2.59	2.01	-1	77.41	9821	114480, 606837	8
7968835	AKAP11	A kinase (PRKA) anchor protein 11	-2.15	1.66	-1	77.4	11215	604696	13
7937823	KCNQ1	potassium voltage-gated channel, KQT-like subfamily, member 1	1.02	-0.79	0	77.39	3784	192500, 220400, 607542, 607554, 609621	11, 11
8163972	RC3H2	ring finger and CCCH-type zinc finger domains 2	-1.26	0.97	0	77.39	54542	NA	9, 9
8124448	HIST1H4H	histone cluster 1, H4h	-1.18	0.92	0	77.38	8365	602828	6
7950838	PICALM	phosphatidylinositol binding clathrin assembly protein	-2.55	1.97	-1	77.38	8301	601626, 603025	11
8129522	MED23	mediator complex subunit 23	-2.01	1.56	0	77.37	9439	605042	6, 6
8115606	SLU7	SLU7 splicing factor homolog (S. cerevisiae)	-2.57	1.99	-1	77.35	10569	605974	5
8104693	PDZD2	PDZ domain containing 2	-1.23	0.95	0	77.33	23037	610697	5
8053046	DUSP11	dual specificity phosphatase 11 (RNA/RNP complex 1-interacting)	-1.54	1.19	0	77.32	8446	603092	2
8077353	TRNT1	tRNA nucleotidyl transferase, CCA-adding, 1	-1.2	0.92	0	77.32	51095	NA	3
8018220	GRIN2C	glutamate receptor, ionotropic, N-methyl D-aspartate 2C	1.12	-0.87	0	77.31	2905	138254	17
8050942	OTOF	otoferlin	1.06	-0.82	0	77.31	9381	601071, 603681	2, 2
8112521	NAIP	NLR family, apoptosis inhibitory protein	-1.98	1.53	0	77.3	4671	600355	5, 5, 5, 5_h2_hap1, 5_h2_hap1, 5_h2_hap1
8177527	NAIP	NLR family, apoptosis inhibitory protein	-1.98	1.53	0	77.3	4671	600355	5, 5, 5, 5_h2_hap1, 5_h2_hap1, 5_h2_hap1
8077858	ATG7	ATG7 autophagy related 7 homolog (S. cerevisiae)	-1.72	1.33	0	77.29	10533	608760	3
7972713	EFNB2	ephrin-B2	-1.96	1.52	-1	77.29	1948	600527	13
8147883	ENY2	enhancer of yellow 2 homolog (Drosophila)	-2.05	1.58	-1	77.29	56943	NA	8
8048014	RPE	ribulose-5-phosphate-3-epimerase	-1.89	1.46	0	77.29	6120	180480	2, 2
8011968	MED31	mediator complex subunit 31	-2.13	1.64	-1	77.28	51003	NA	17
8050367	NBAS	neuroblastoma amplified sequence	-1.34	1.04	0	77.28	51594	608025	2
7897227	AJAP1	adherens junctions associated protein 1	1.2	-0.93	0	77.27	55966	610972	1, 1
8052250	MTIF2	mitochondrial translational initiation factor 2	-2.5	1.93	-1	77.27	4528	603766	2, 2
8161747	ZFAND5	zinc finger, AN1-type domain 5	-2.38	1.84	-1	77.25	7763	604761	9
8008113	CALCOCO2	calcium binding and coiled-coil domain 2	-1.78	1.38	-1	77.21	10241	604587	17
8124524	HIST1H2AK	histone cluster 1, H2ak	1.04	-0.81	0	77.21	8330	602788	6
8051882	LRPPRC	leucine-rich PPR-motif containing	-2.72	2.1	-1	77.21	10128	220111, 607544	2
8122909	RBM16	RNA binding motif protein 16	-1.32	1.02	0	77.21	22828	NA	6
8054414	RGPD4	RANBP2-like and GRIP domain containing 4	-2.74	2.12	-1	77.2	285190	NA	2
7923628	GOLT1A	golgi transport 1 homolog A (S. cerevisiae)	1.28	-0.99	0	77.18	127845	NA	1
8030753	KLK3	kallikrein-related peptidase 3	1.07	-0.83	0	77.18	354	176820	19, 19
8107655	CSNK1G3	casein kinase 1, gamma 3	-1.39	1.07	0	77.17	1456	604253	5
8046861	ITGAV	integrin, alpha V (vitronectin receptor, alpha polypeptide, antigen CD51)	-2.48	1.91	-1	77.17	3685	193210	2, 2
7992121	LOC388199	hypothetical LOC388199	1.13	-0.87	0	77.15	388199	NA	16
7977767	OR10G3	olfactory receptor, family 10, subfamily G, member 3	1.35	-1.04	0	77.15	26533	NA	14
7932082	CCDC3	coiled-coil domain containing 3	-1.5	1.16	0	77.14	83643	NA	10
8105778	PIK3R1	phosphoinositide-3-kinase, regulatory subunit 1 (alpha)	-2.55	1.97	-1	77.14	5295	171833	5, 5, 5
7982927	ITPKA	inositol 1,4,5-trisphosphate 3-kinase A	1.02	-0.79	0	77.12	3706	147521	15
8037103	GRIK5	glutamate receptor, ionotropic, kainate 5	1.25	-0.97	0	77.11	2901	600283	19
7993185	NUBP1	nucleotide binding protein 1 (MinD homolog, E. coli)	-1.21	0.93	-1	77.1	4682	600280	16
8063369	RNF114	ring finger protein 114	-1.33	1.02	-1	77.1	55905	612451	20
8113773	ALDH7A1	aldehyde dehydrogenase 7 family, member A1	-2.36	1.82	-1	77.08	501	107323, 266100	5
8031057	PRKCG	protein kinase C, gamma	1.32	-1.02	0	77.08	5582	176980, 605361	19
8031827	ZNF587	zinc finger protein 587	-1.54	1.19	-1	77.08	84914	NA	19
7931108	DMBT1	deleted in malignant brain tumors 1	1.1	-0.85	0	77.05	1755	137800, 155255, 601969	10
7936023	C10orf95	chromosome 10 open reading frame 95	1.05	-0.81	0	77.04	79946	NA	10
8171917	FTHL17	ferritin, heavy polypeptide-like 17	1.22	-0.94	0	77.02	53940	300308	X
8012376	VAMP2	vesicle-associated membrane protein 2 (synaptobrevin 2)	-1.7	1.31	-1	77.02	6844	185881	17
7958644	ATP2A2	ATPase, Ca++ transporting, cardiac muscle, slow twitch 2	-2.93	2.25	-1	77	488	101900, 108740, 124200	12, 12
8022711	DSC2	desmocollin 2	-1.37	1.05	-1	77	1824	125645, 610476	18
8172573	SYP	synaptophysin	1.18	-0.91	0	77	6855	313475	X
7921583	COPA	coatomer protein complex, subunit alpha	-2.7	2.08	-1	76.99	1314	601924	1
8103092	LOC100129572	hypothetical protein LOC100129572	1.13	-0.87	0	76.99	100129572	NA
8104298	NDUFS6	NADH dehydrogenase (ubiquinone) Fe-S protein 6, 13kDa (NADH-coenzyme Q reductase)	-1.31	1.01	-1	76.98	4726	252010, 603848	5
8006409	CDK5R1	cyclin-dependent kinase 5, regulatory subunit 1 (p35)	1.21	-0.93	0	76.95	8851	603460	17
7956013	BLOC1S1	biogenesis of lysosomal organelles complex-1, subunit 1	-1.04	0.8	-1	76.94	2647	601444	12
8023382	MBD2	methyl-CpG binding domain protein 2	-1.33	1.03	0	76.94	8932	603547	18, 18
8056201	RBMS1	RNA binding motif, single stranded interacting protein 1	-4.82	3.71	-1	76.94	5937	602310	2, 2
8169519	WDR44	WD repeat domain 44	-1.19	0.92	0	76.93	54521	NA	X
7995379	DNAJA2	DnaJ (Hsp40) homolog, subfamily A, member 2	-2.41	1.85	-1	76.92	NA	NA
8128099	GABRR2	gamma-aminobutyric acid (GABA) receptor, rho 2	1	-0.77	0	76.91	2570	137162	6
8148607	GLI4	GLI family zinc finger 4	1.16	-0.89	0	76.91	2738	165280	8
8158554	PRRX2	paired related homeobox 2	1.08	-0.83	0	76.91	51450	604675	9
8083310	RNF13	ring finger protein 13	-1.49	1.14	0	76.91	11342	609247	3
8128698	SESN1	sestrin 1	-2.29	1.77	0	76.91	27244	606103	6
8042335	VDAC2	voltage-dependent anion channel 2	-1.75	1.35	-1	76.91	7417	193245	10
8127391	EYS	eyes shut homolog (Drosophila)	-1.43	1.1	0	76.87	346007	602772, 612424	6, 6, 6
8121429	FIG4	FIG4 homolog (S. cerevisiae)	-1.56	1.2	0	76.87	9896	609390, 611228	6
8102214	PAPSS1	3'-phosphoadenosine 5'-phosphosulfate synthase 1	-2.01	1.55	-1	76.86	9061	603262	4
7998952	TIGD7	tigger transposable element derived 7	-1.21	0.93	0	76.86	91151	NA	16
8045381	CCNT2	cyclin T2	-1.29	0.99	0	76.85	905	603862	2
8138401	SNX13	sorting nexin 13	-1.56	1.2	0	76.85	23161	606589	7
8019018	CBX4	chromobox homolog 4 (Pc class homolog, Drosophila)	1.06	-0.81	0	76.84	8535	603079	17
7939093	DNAJC24	DnaJ (Hsp40) homolog, subfamily C, member 24	-1.23	0.95	0	76.84	120526	611072	11
7952884	B3GAT1	beta-1,3-glucuronyltransferase 1 (glucuronosyltransferase P)	1.29	-0.99	0	76.83	27087	151290	11
8161509	FRG1	FSHD region gene 1	-1.89	1.45	-1	76.83	2483	601278	4
8088671	FAM19A4	family with sequence similarity 19 (chemokine (C-C motif)-like), member A4	1.55	-1.19	0	76.82	151647	NA	3
7995552	CYLD	cylindromatosis (turban tumor syndrome)	-1.94	1.49	-1	76.81	1540	132700, 601606, 605018, 605041	16, 16
8022817	KLHL14	kelch-like 14 (Drosophila)	1.14	-0.87	0	76.81	57565	NA	18
7928770	PCDH21	protocadherin 21	-1.27	0.98	0	76.77	92211	609502	10
8059596	TRIP12	thyroid hormone receptor interactor 12	-2.93	2.25	-1	76.77	9320	604506	2
8143132	LUZP6	leucine zipper protein 6	-2.28	1.75	-1	76.75	767558	611050	7
8078435	TRIM71	tripartite motif-containing 71	1.46	-1.12	0	76.75	131405	NA	3
8137675	PRKAR1B	protein kinase, cAMP-dependent, regulatory, type I, beta	1.44	-1.1	0	76.74	5575	176911	7
7913814	SYF2	SYF2 homolog, RNA splicing factor (S. cerevisiae)	-2.58	1.98	-1	76.74	25949	607090	1
8001211	ITFG1	integrin alpha FG-GAP repeat containing 1	-2.27	1.74	-1	76.73	81533	611803	16
7898070	PRDM2	PR domain containing 2, with ZNF domain	-1.08	0.83	0	76.73	7799	601196	1, 1, 1, 1
8011188	TLCD2	TLC domain containing 2	1.24	-0.95	0	76.73	NA	NA
8112596	ANKRA2	ankyrin repeat, family A (RFXANK-like), 2	-1.17	0.9	0	76.72	57763	605787	5
8078544	MLH1	mutL homolog 1, colon cancer, nonpolyposis type 2 (E. coli)	-1.24	0.95	0	76.72	4292	114030, 120436, 158320, 276300, 609310	3
7952325	HSPA8	heat shock 70kDa protein 8	-2.18	1.67	-1	76.69	3312	600816	11
8137979	ACTB	actin, beta	-1.43	1.1	-1	76.68	60	102630, 607371	7
7933978	ATOH7	atonal homolog 7 (Drosophila)	1.35	-1.03	0	76.67	220202	609875	10
8030578	FLJ26850	FLJ26850 protein	1.03	-0.79	0	76.67	400710	NA	19
8142136	FLJ36031	hypothetical protein FLJ36031	1.07	-0.82	0	76.67	168455	NA	7
8131666	ITGB8	integrin, beta 8	-1.98	1.52	-1	76.66	3696	604160	7
7947540	TRAF6	TNF receptor-associated factor 6	-1.42	1.09	0	76.66	7189	602355	11
7980680	FOXN3	forkhead box N3	-2.48	1.9	-1	76.65	1112	602628	14, 14
8112857	MTX3	metaxin 3	-2.23	1.71	-1	76.64	345778	NA	5
7995267	TP53TG3	TP53 target 3	1.25	-0.96	0	76.64	24150	NA	16, 16, 16
8029547	APOC4	apolipoprotein C-IV	1.29	-0.99	0	76.62	346	600745	19
7979367	EXOC5	exocyst complex component 5	-3.44	2.63	-1	76.62	10640	604469	14
8082916	IL20RB	interleukin 20 receptor beta	-3.45	2.64	-1	76.62	53833	605621	3
8106352	LOC100129566	hypothetical protein LOC100129566	1.08	-0.83	0	76.62	NA	NA
8041122	PPP1CB	protein phosphatase 1, catalytic subunit, beta isoform	-2.59	1.99	-1	76.62	5500	600590	2, 2
8082270	CCDC37	coiled-coil domain containing 37	1.16	-0.89	0	76.61	348807	NA	3
8002729	GLG1	golgi apparatus protein 1	-2.3	1.76	-1	76.61	2734	600753	16
8122176	TCF21	transcription factor 21	1.14	-0.87	0	76.61	6943	603306	6, 6
7904927	GJA8	gap junction protein, alpha 8, 50kDa	1.09	-0.83	0	76.6	2703	116150, 116200, 600897	1
8007745	HEXIM1	hexamethylene bis-acetamide inducible 1	-1.52	1.16	-1	76.59	10614	607328	17
7969243	CKAP2	cytoskeleton associated protein 2	-1.79	1.37	0	76.58	26586	611569	13
7945228	FLJ34521	hypothetical protein LOC646383	1.12	-0.86	0	76.58	646383	NA
8153704	SCRT1	scratch homolog 1, zinc finger protein (Drosophila)	1.19	-0.91	0	76.58	83482	605858	8, 8_random
8110074	HMP19	HMP19 protein	1.32	-1.01	0	76.56	51617	NA	5
7969935	ERCC5	excision repair cross-complementing rodent repair deficiency, complementation group 5	-1.17	0.9	0	76.55	2073	133530, 214150, 278780	13
7936706	C10orf119	chromosome 10 open reading frame 119	-1.43	1.09	0	76.54	79892	610909	10
7992396	FAHD1	fumarylacetoacetate hydrolase domain containing 1	-1.04	0.79	0	76.54	81889	NA	16, 16
8130102	KATNA1	katanin p60 (ATPase-containing) subunit A 1	-1.48	1.13	-1	76.54	11104	606696	6
8099926	PDS5A	PDS5, regulator of cohesion maintenance, homolog A (S. cerevisiae)	-1.74	1.33	0	76.54	23244	NA	4, 4, 4
8096538	RAP1GDS1	RAP1, GTP-GDP dissociation stimulator 1	-2.39	1.83	-1	76.54	5910	179502	4
8155794	C9orf85	chromosome 9 open reading frame 85	-1.96	1.5	0	76.53	138241	NA	9
8080685	SLMAP	sarcolemma associated protein	-2.03	1.56	-1	76.53	7871	602701	3
7978428	STRN3	striatin, calmodulin binding protein 3	-1.62	1.24	0	76.53	29966	NA	14
8012520	CCDC42	coiled-coil domain containing 42	1.14	-0.87	0	76.52	146849	NA	17
8124365	SLC17A2	solute carrier family 17 (sodium phosphate), member 2	1.02	-0.78	0	76.52	10246	611049	6
8014081	UTP6	UTP6, small subunit (SSU) processome component, homolog (yeast)	-1.17	0.9	0	76.51	55813	NA	17
8103867	C4orf38	chromosome 4 open reading frame 38	1.13	-0.87	0	76.49	152641	NA	4
8166876	DDX3X	DEAD (Asp-Glu-Ala-Asp) box polypeptide 3, X-linked	-1.41	1.08	0	76.49	1654	300160	X
8165723	SHOX	short stature homeobox	1.08	-0.82	0	76.49	6473	127300, 249700, 300582, 312865, 400020, 604271	X, X, Y, Y
8176297	SHOX	short stature homeobox	1.08	-0.82	0	76.49	6473	127300, 249700, 300582, 312865, 400020, 604271	X, X, Y, Y
8084488	POLR2H	polymerase (RNA) II (DNA directed) polypeptide H	-1.69	1.29	-1	76.48	5437	606023	3
7936091	USMG5	up-regulated during skeletal muscle growth 5 homolog (mouse)	-3.8	2.91	-1	76.48	84833	NA	10
8165794	CD99	CD99 molecule	-2.04	1.56	-1	76.47	4267	313470, 450000	X, Y
8176360	CD99	CD99 molecule	-2.04	1.56	-1	76.47	4267	313470, 450000	X, Y
8016390	COPZ2	coatomer protein complex, subunit zeta 2	-1.11	0.85	0	76.47	51226	NA	17
8105463	GPBP1	GC-rich promoter binding protein 1	-2.47	1.89	-1	76.47	65056	608412	5, 5
8061986	ITCH	itchy E3 ubiquitin protein ligase homolog (mouse)	-2.06	1.58	-1	76.47	83737	606409	20
8055261	RAB6C	RAB6C, member RAS oncogene family	-1.53	1.17	-1	76.47	84084	NA	2
8053909	SNRNP200	small nuclear ribonucleoprotein 200kDa (U5)	-1.53	1.17	-1	76.47	23020	601664	2
8006030	TAOK1	TAO kinase 1	-1.7	1.3	0	76.46	57551	610266	17
7899841	HPCA	hippocalcin	1.15	-0.88	0	76.45	3208	142622	1
7978542	KIAA1143	KIAA1143	-2.01	1.54	-1	76.45	57456	NA	3
7927799	REEP3	receptor accessory protein 3	-3.06	2.34	-1	76.45	221035	609348	10
7918255	CLCC1	chloride channel CLIC-like 1	-1.45	1.11	0	76.44	23155	NA	1
8098714	FRG1	FSHD region gene 1	-2.16	1.65	-1	76.43	2483	601278	4
8029856	GRLF1	glucocorticoid receptor DNA binding factor 1	-1.63	1.25	-1	76.43	2909	605277	19
8144894	INTS10	integrator complex subunit 10	-1.44	1.1	0	76.43	55174	611353	8
8016433	HOXB1	homeobox B1	1.14	-0.87	0	76.42	3211	142968	17
8176435	TTTY7	testis-specific transcript, Y-linked 7	1.45	-1.11	0	76.42	246122	NA	Y, Y
8177101	TTTY7	testis-specific transcript, Y-linked 7	1.45	-1.11	0	76.42	246122	NA	Y, Y
7919780	GOLPH3L	golgi phosphoprotein 3-like	-2.66	2.03	-1	76.4	55204	612208	1
8015665	PLEKHH3	pleckstrin homology domain containing, family H (with MyTH4 domain) member 3	1.14	-0.87	0	76.4	79990	NA	17
8064751	SPEF1	sperm flagellar 1	1.52	-1.16	0	76.4	25876	610674	20
8162850	TEX10	testis expressed 10	-1.69	1.29	0	76.4	54881	NA	9
8115948	SNCB	synuclein, beta	1.29	-0.99	0	76.39	6620	127750, 602569	5
8008029	TBX21	T-box 21	1.29	-0.98	0	76.39	30009	208550, 604895	17
8113003	FLJ11292	hypothetical protein FLJ11292	1.05	-0.8	0	76.37	55338	NA
7962537	SLC38A2	solute carrier family 38, member 2	-4.17	3.18	-1	76.37	54407	605180	12
8045455	UBXN4	UBX domain protein 4	-1.87	1.43	0	76.36	23190	611216	2
7926596	COMMD3	COMM domain containing 3	-2.06	1.57	-1	76.33	23412	NA	10
8171867	ARX	aristaless related homeobox	1.18	-0.9	0	76.32	170302	300004, 300215, 300382, 300419, 300432, 308350, 309510	X
8108378	CTNNA1	catenin (cadherin-associated protein), alpha 1, 102kDa	-1.7	1.29	-1	76.32	1495	116805	5
7937305	NLRP6	NLR family, pyrin domain containing 6	1.1	-0.84	0	76.32	171389	609650	11
8147864	TTC35	tetratricopeptide repeat domain 35	-2	1.53	0	76.29	9694	607722	8
8169740	H3F3A	H3 histone, family 3A	-3.96	3.02	-1	76.27	3020	601128	1
7902382	RABGGTB	Rab geranylgeranyltransferase, beta subunit	-3.44	2.62	-1	76.27	5876	179080	1
8147375	DPY19L4	dpy-19-like 4 (C. elegans)	-1.87	1.43	0	76.26	286148	NA	8
7957503	C12orf37	chromosome 12 open reading frame 37	1.12	-0.85	0	76.25	439916	NA
7922137	NME7	non-metastatic cells 7, protein expressed in (nucleoside-diphosphate kinase)	-1.26	0.96	0	76.24	29922	NA	1, 1
8090898	STAG1	stromal antigen 1	-1.71	1.31	0	76.24	10274	604358	3
8086255	SCN10A	sodium channel, voltage-gated, type X, alpha subunit	1.07	-0.82	0	76.23	6336	604427	3
8112033	ARL15	ADP-ribosylation factor-like 15	-2.3	1.75	-1	76.22	54622	NA	5
8023948	C19orf20	chromosome 19 open reading frame 20	1.31	-1	0	76.21	91978	NA	19
8147019	FAM164A	family with sequence similarity 164, member A	-1.84	1.4	0	76.21	51101	NA	8
8043861	EIF5B	eukaryotic translation initiation factor 5B	-2.51	1.91	-1	76.2	9669	606086	2
8048733	ACSL3	acyl-CoA synthetase long-chain family member 3	-1.37	1.05	0	76.19	2181	602371	2
7965541	FGD6	FYVE, RhoGEF and PH domain containing 6	-2.13	1.63	-1	76.18	55785	NA	12
8167575	GAGE12B	G antigen 12B	1.53	-1.16	0	76.18	729428	NA	X, X, X
8107066	LNPEP	leucyl/cystinyl aminopeptidase	-2.8	2.13	-1	76.18	4012	151300	5, 5
8069168	KRTAP10-12	keratin associated protein 10-12	1.14	-0.87	0	76.16	386685	NA	21
8135392	HBP1	HMG-box transcription factor 1	-2.56	1.95	-1	76.15	26959	NA	7
7948213	PRG3	proteoglycan 3	1.22	-0.93	0	76.14	10394	606814	11
8040898	TRIM54	tripartite motif-containing 54	1.05	-0.8	0	76.11	57159	606474	2
8103622	CBR4	carbonyl reductase 4	-1.91	1.45	0	76.1	84869	NA	4
7966301	ANAPC7	anaphase promoting complex subunit 7	-1.05	0.8	0	76.08	51434	606949	12, 12
7934141	NPFFR1	neuropeptide FF receptor 1	1.02	-0.77	0	76.08	64106	607448	10
7979328	KIAA0831	KIAA0831	-1.22	0.93	0	76.07	22863	NA	14
7906703	NDUFS2	NADH dehydrogenase (ubiquinone) Fe-S protein 2, 49kDa (NADH-coenzyme Q reductase)	-1.17	0.89	0	76.06	4720	252010, 602985	1
8124059	NUP153	nucleoporin 153kDa	-1.47	1.12	0	76.03	9972	603948	6
7942520	POLD3	polymerase (DNA-directed), delta 3, accessory subunit	-1.18	0.9	0	76.01	10714	611415	11
8172154	RPS2	ribosomal protein S2	-1.25	0.95	0	76.01	6187	603624	16
7933582	TIMM23	translocase of inner mitochondrial membrane 23 homolog (yeast)	-2.78	2.12	-1	76.01	10431	605034	10
8014037	CRLF3	cytokine receptor-like factor 3	-2.1	1.6	-1	76	51379	NA	17
8048114	LOC100128203	similar to endosulfine alpha	1.12	-0.85	0	76	NA	NA
7911333	RPL23AP82	ribosomal protein L23a pseudogene 82	-1.59	1.21	-1	76	284942	NA	22, 22, 22, 22
8069470	RPL23AP82	ribosomal protein L23a pseudogene 82	-1.59	1.21	-1	76	284942	NA	22, 22, 22, 22
7989037	CCPG1	cell cycle progression 1	-2.24	1.7	-1	75.99	9236	611326	15, 15
8086077	CLASP2	cytoplasmic linker associated protein 2	-1.66	1.26	0	75.99	23122	605853	3
7930413	DUSP5	dual specificity phosphatase 5	1.12	-0.85	0	75.99	1847	603069	10
7997168	KIAA0174	KIAA0174	-1.38	1.05	0	75.98	9798	NA	16
8085628	ANKRD28	ankyrin repeat domain 28	-1.63	1.24	0	75.96	23243	611122	3
7970954	DCLK1	doublecortin-like kinase 1	-2.17	1.65	0	75.95	9201	604742	13
[truncated: 3,439 more rows]
